# Supplementary material for: Correlation Analysis between Muskrat (Ondatra zibethicus) Musk and Traditional Musk
Source: Animals (Basel). 2023 May 18;13(10):1678. doi: 10.3390/ani13101678 (PMC10215723; doi:10.3390/ani13101678)
Supplement: Supplementary file 1 [file animals-13-01678-s001.zip › Table S1.xlsx]

## Sheet: Sheet1
Peak	Similarity	rt	RM1_1	RM1_5	RM1_6	RM1_2	RM1_3	RM1_4	Mean RM1	RM2_5	RM2_6	RM2_4	RM2_1	RM2_3	RM2_2	Mean RM2	RM3_3	RM3_6	RM3_1	RM3_4	RM3_5	RM3_2	Mean RM3	WM_4	WM_3	WM_1	WM_2	WM_6	WM_5	Mean WM	BM_3	BM_1	BM_6	BM_4	BM_2	BM_5	Mean BM	QC1_1	QC2_1	QC3_1	QC4_1	Mean QC
Carbobenzyloxy-L-leucine degr2	263	13.4539,0	5.96869e-09	7.0702e-09	8.27984e-09	8.67908e-09	9.91579e-09	8.76794e-09	8.11359e-09	0.0591289	6.92187e-09	9.48442e-09	0.195962	9.43139e-09	8.89913e-09	0.0425152	7.2734e-09	7.49689e-09	9.11978e-09	7.42142e-09	7.9548e-09	0.129388	0.0215647	0.0454086	9.36631e-09	0.043462	0.0562939	0.0488595	0.0661331	0.0433595	21.5505	25.6123	16.1121	9.82109	17.9093	0.390798	15.2327	2.43351	2.95228	3.03416	3.42068	2.96016
succinic acid	806	11.2309,0	0.0334933	0.0345821	0.024666	0.0296291	0.0278112	0.0246531	0.0291391	0.113585	0.153422	0.131584	0.118548	0.118885	0.122184	0.126368	0.148942	0.162235	0.156556	0.120474	0.174371	0.144679	0.15121	2.04142	9.53072	5.78272	10.7033	8.75122	6.64205	7.2419	6.40514	0.635325	13.1016	16.1347	10.1277	9.23371	9.27303	2.13067	2.57957	2.66716	2.22401	2.40035
Hippuric acid 2	896	17.7182,0	5.96869e-09	7.0702e-09	8.27984e-09	8.67908e-09	9.91579e-09	8.76794e-09	8.11359e-09	0.0675493	0.0870426	0.0952923	0.148431	0.0912455	0.104042	0.0989338	7.2734e-09	7.49689e-09	9.11978e-09	7.42142e-09	7.9548e-09	0.0145888	0.00243147	6.89664e-09	9.36631e-09	9.8965e-09	1.07338e-08	1.21441e-08	9.89533e-09	9.8221e-09	3.58672	8.02116	7.06134	6.95957	7.14685	9.4064e-09	5.46261	0.55441	0.781156	0.797238	0.84829	0.745273
threo-beta-hyrdoxyaspartate 2	515	14.8541,0	5.96869e-09	7.0702e-09	8.27984e-09	8.67908e-09	9.91579e-09	8.76794e-09	8.11359e-09	5.36327e-09	6.92187e-09	9.48442e-09	0.00518034	9.43139e-09	8.89913e-09	0.000863397	7.2734e-09	7.49689e-09	9.11978e-09	7.42142e-09	7.9548e-09	6.76067e-09	7.67116e-09	6.89664e-09	9.36631e-09	9.8965e-09	1.07338e-08	0.0124758	9.89533e-09	0.0020793	1.01636e-08	7.518	3.55768	3.47301	4.68505	9.4064e-09	3.20562	1.92461	1.90973	1.99033	1.95571	1.94509
palmitic acid	933	19.6552,0	4.2545	4.42143	4.59726	4.68396	4.55669	4.59542	4.51821	7.68956	8.55263	9.29593	9.00741	9.42144	9.61483	8.9303	11.2743	12.04	14.1425	10.9169	12.3582	11.1279	11.9766	10.7527	10.4479	8.5178	10.7637	11.6441	10.6368	10.4605	3.41946	4.59421	2.51195	3.27488	1.04589e-08	3.25155	2.84201	7.22398	7.81694	8.21139	7.58739	7.70992
Behenic acid	932	24.6107,0	0.0996329	0.109132	0.113861	0.119943	0.0918915	0.118319	0.108797	0.125101	0.166739	0.153913	0.153637	0.166858	0.18189	0.158023	0.197754	0.233293	0.258432	0.17572	0.222879	0.24215	0.221705	4.04311	4.05336	2.85856	3.52021	4.25305	3.78514	3.75224	5.08721	1.51994	1.39418	3.63683	1.48036	2.04557	2.52735	1.09843	1.21255	1.31112	1.19073	1.20321
oxoproline	936	13.9442,0	0.658799	0.656021	0.613019	0.650115	0.383794	0.639567	0.600219	1.03146	1.12034	0.960637	1.10401	1.04536	1.11529	1.06285	1.27851	1.4186	1.33336	1.13217	1.45671	1.66864	1.38133	6.89664e-09	9.36631e-09	1.51132	1.07338e-08	3.54656	2.13287	1.19846	2.55755	2.44217	2.84537	2.23124	3.10803	9.4064e-09	2.19739	2.13826	2.38162	2.47721	2.58601	2.39577
hypoxanthine 1	804	17.228,0	5.96869e-09	7.0702e-09	8.27984e-09	8.67908e-09	9.91579e-09	8.76794e-09	8.11359e-09	5.36327e-09	6.92187e-09	9.48442e-09	7.46895e-09	9.43139e-09	8.89913e-09	7.92817e-09	7.2734e-09	7.49689e-09	9.11978e-09	7.42142e-09	7.9548e-09	0.0113434	0.00189057	6.89664e-09	9.36631e-09	9.8965e-09	1.07338e-08	1.21441e-08	9.89533e-09	9.8221e-09	2.82568	0.00284044	3.56405	1.11257	4.64636	0.611145	2.12711	5.6846e-09	0.10251	0.104605	0.363175	0.142572
methyl trans-cinnamate	428	12.5032,0	5.96869e-09	7.0702e-09	8.27984e-09	8.67908e-09	9.91579e-09	8.76794e-09	8.11359e-09	5.36327e-09	6.92187e-09	9.48442e-09	7.46895e-09	9.43139e-09	8.89913e-09	7.92817e-09	7.2734e-09	7.49689e-09	9.11978e-09	7.42142e-09	7.9548e-09	0.00280622	0.000467709	6.89664e-09	9.36631e-09	9.8965e-09	1.07338e-08	1.21441e-08	9.89533e-09	9.8221e-09	0.659845	2.31373	2.62514	1.00329	3.05686	0.0835234	1.62373	0.367559	0.332127	0.334128	0.330209	0.341006
glycine 2	912	11.1238,0	0.568778	0.573313	0.537632	0.567416	0.445907	0.550578	0.540604	0.758039	0.8723	0.855595	0.898244	0.873116	0.912716	0.861668	1.14726	1.23757	1.2238	0.993682	1.27117	1.23064	1.18402	6.89664e-09	9.36631e-09	2.81813	5.17133	4.38438	3.29971	2.61226	2.88715	3.31552	0.582836	0.641674	0.574758	0.110876	1.35213	1.4626	1.90008	1.93555	1.58674	1.72124
Biuret 1	858	16.1733,0	5.96869e-09	7.0702e-09	8.27984e-09	8.67908e-09	9.91579e-09	8.76794e-09	8.11359e-09	5.36327e-09	6.92187e-09	9.48442e-09	7.46895e-09	9.43139e-09	8.89913e-09	7.92817e-09	7.2734e-09	7.49689e-09	9.11978e-09	7.42142e-09	7.9548e-09	6.76067e-09	7.67116e-09	6.89664e-09	9.36631e-09	9.8965e-09	1.07338e-08	1.21441e-08	9.89533e-09	9.8221e-09	1.8224	1.31159	1.43088	1.26752	1.41255	9.4064e-09	1.20749	0.231288	0.246582	0.26303	0.254964	0.248966
D-Arabitol	734	16.2072,0	0.00247592	1	8.27984e-09	8.67908e-09	1	1.00078	0.500543	0.0131902	0.0121466	0.0119491	0.0128955	0.0121675	0.0125469	0.0124826	0.0126213	0.0186816	0.019739	0.0176691	0.0170428	0.0514684	0.0228704	1	1.0019	1.00084	1	1	1.00015	1.00048	1.23479	1	1.34741	0.824116	1.40241	0.99995	1.13478	0.274794	0.262294	0.279292	0.276292	0.273168
stearic acid	925	21.435,0	1.51237	1.68924	1.69715	1.71425	1.50581	1.64034	1.62653	2.10517	2.45047	2.75474	2.40628	2.91712	2.94621	2.59667	2.91117	3.06953	3.69476	2.83455	3.10898	2.73133	3.05839	6.89664e-09	9.36631e-09	6.177	1.07338e-08	8.82369	9.89533e-09	2.50011	1.08035	1.45548	0.721674	1.03242	1.03898	1.32699	1.10932	2.67309	2.85152	3.11258	2.71762	2.8387
4-hydroxyphenylacetic acid	614	15.3553,0	0.00911705	0.0105258	0.00691996	0.0102307	0.00592719	0.00784349	0.00842736	0.057745	0.0644841	0.0354743	0.0619121	0.0654044	0.0745654	0.0599309	0.0575139	0.0649796	0.0677668	0.0553501	0.0651806	0.0715242	0.0637192	0.744503	0.711205	0.249546	0.812779	0.578695	0.334796	0.571921	1.67945	2.06804	1.1292e-08	1.59291	1.04589e-08	0.969336	1.05162	0.399336	0.453016	6.42104e-09	0.496176	0.337132
oleic acid	881	21.2163,0	2.74883	3.00211	3.10704	3.2733	2.57343	3.14645	2.97519	9.00038	6.89572	12.1821	7.46895e-09	13.6773	13.5153	9.2118	4.23677	9.34954	6.78872	6.83063	7.9548e-09	4.53934	5.29083	2.10615	2.39304	1.5275	1.99832	1.73479	1.83341	1.9322	1.00212	1.30988	1.43541	0.885103	0.963951	9.4064e-09	0.932743	6.58384	6.70042	6.42104e-09	6.05959e-09	3.32107
Arachidic acid	917	23.0728,0	0.128721	0.140879	0.146851	0.156485	0.11981	0.151555	0.140717	0.264804	0.351557	0.330445	0.329899	0.361147	0.392693	0.338424	0.523991	0.602772	0.691224	0.452274	0.588224	0.664692	0.587196	6.89664e-09	9.36631e-09	1.65809	1.07338e-08	1.21441e-08	9.89533e-09	0.276348	1.30104	0.48614	0.450382	1.227	0.494184	0.792111	0.791809	0.755755	0.785148	0.859694	0.831873	0.808117
glycerol	863	10.6474,0	0.368137	0.344567	0.36014	0.361712	0.369679	0.326223	0.355076	1.77819	2.07703	2.40148	2.08429	2.45621	2.37951	2.19612	2.8256	3.15154	3.84184	2.68108	3.39115	3.19817	3.18156	0.348373	0.426412	0.418097	0.495716	0.489919	0.398513	0.429505	0.249262	1.06247	1.08646	0.965489	1.05118	0.30799	0.787141	1.42879	1.56468	1.69678	1.52502	1.55382
octanal 3	318	18.489,0	5.96869e-09	7.0702e-09	8.27984e-09	8.67908e-09	9.91579e-09	8.76794e-09	8.11359e-09	5.36327e-09	6.92187e-09	9.48442e-09	7.46895e-09	9.43139e-09	8.89913e-09	7.92817e-09	7.2734e-09	7.49689e-09	9.11978e-09	7.42142e-09	7.9548e-09	6.76067e-09	7.67116e-09	6.89664e-09	9.36631e-09	9.8965e-09	1.07338e-08	1.21441e-08	9.89533e-09	9.8221e-09	1.25074	0.53337	0.905205	0.426609	0.91023	0.637841	0.777332	0.183452	0.158975	0.160976	6.05959e-09	0.125851
Lignoceric acid	936	26.0435,0	0.0361327	0.0393353	0.0402472	0.0439062	0.0328928	0.0423824	0.0391494	0.050407	0.066427	0.0643725	0.0615865	0.0683208	0.0740642	0.0641963	0.0867777	0.0967485	0.109854	0.0767994	0.0949021	0.104769	0.0949751	1.32711	1.32701	0.896043	1.07427	1.39337	1.16302	1.1968	1.45981	0.561684	0.32169	1.30389	0.29456	0.51387	0.742584	0.294362	0.3406	0.349372	0.334819	0.329788
alanine 1	923	8.22243,0	0.915248	0.96642	0.889746	0.912379	0.749335	0.851223	0.880725	1.20013	1.31922	1.34392	1.19861	1.16396	1.22494	1.2418	1.58704	1.71171	1.40216	1.3757	1.53142	1.48265	1.51511	6.89664e-09	9.36631e-09	1.37084	1.07338e-08	2.30672	1.74838	0.904323	0.753567	0.406317	0.215547	0.333963	0.223536	2.20638	0.689886	1.0378	1.93159	1.83085	1.66403	1.61607
2-hydroxypyridine	891	7.3298,0	1.00737	1.102	0.819442	0.929399	1.05155	0.857759	0.961254	0.925778	1.0721	1.18115	0.940453	0.856538	0.810338	0.964394	1.05697	1.03486	0.753418	0.80595	0.792515	0.834491	0.879702	1.04703	1.18433	1.02257	1.10424	1.15086	1.00762	1.08611	0.766703	0.715572	0.457564	0.510326	0.471459	1.05603	0.662943	0.210705	0.255665	0.224375	0.211879	0.225656
alpha-D-glucosamine 1-phosphate	487	17.2071,0	5.96869e-09	7.0702e-09	8.27984e-09	8.67908e-09	9.91579e-09	8.76794e-09	8.11359e-09	5.36327e-09	6.92187e-09	9.48442e-09	7.46895e-09	9.43139e-09	8.89913e-09	7.92817e-09	7.2734e-09	7.49689e-09	9.11978e-09	7.42142e-09	7.9548e-09	6.76067e-09	7.67116e-09	6.89664e-09	9.36631e-09	9.8965e-09	1.07338e-08	1.21441e-08	9.89533e-09	9.8221e-09	1.01636e-08	3.17479	1.1292e-08	0.334676	1.04589e-08	0.334675	0.640689	0.238261	0.23913	0.247761	6.05959e-09	0.181288
thymidine 3	440	22.9458,0	5.96869e-09	7.0702e-09	8.27984e-09	8.67908e-09	9.91579e-09	8.76794e-09	8.11359e-09	5.36327e-09	6.92187e-09	9.48442e-09	7.46895e-09	9.43139e-09	8.89913e-09	7.92817e-09	7.2734e-09	7.49689e-09	9.11978e-09	7.42142e-09	7.9548e-09	6.76067e-09	7.67116e-09	6.89664e-09	1.66215	1.20032	1.68789	1.82012	1.6522	1.33711	1.17034	1.1668	0.777462	1.25676e-08	1.04589e-08	0.372005	0.581102	0.623417	0.668378	0.759263	0.697667	0.687181
N-Acetyl-beta-alanine 1	307	11.9697,0	5.96869e-09	7.0702e-09	8.27984e-09	8.67908e-09	9.91579e-09	8.76794e-09	8.11359e-09	5.36327e-09	6.92187e-09	9.48442e-09	7.46895e-09	9.43139e-09	8.89913e-09	7.92817e-09	7.2734e-09	7.49689e-09	9.11978e-09	7.42142e-09	7.9548e-09	6.76067e-09	7.67116e-09	6.89664e-09	9.36631e-09	9.8965e-09	1.07338e-08	1.21441e-08	9.89533e-09	9.8221e-09	0.578017	0.72787	0.469536	0.540004	0.624287	9.4064e-09	0.489952	0.104838	0.111852	0.124887	0.103914	0.111373
L-Cysteic acid	357	18.6463,0	5.96869e-09	7.0702e-09	8.27984e-09	8.67908e-09	9.91579e-09	8.76794e-09	8.11359e-09	5.36327e-09	6.92187e-09	9.48442e-09	7.46895e-09	9.43139e-09	8.89913e-09	7.92817e-09	7.2734e-09	7.49689e-09	9.11978e-09	7.42142e-09	7.9548e-09	6.76067e-09	7.67116e-09	6.89664e-09	9.36631e-09	9.8965e-09	1.07338e-08	1.21441e-08	9.89533e-09	9.8221e-09	0.743888	1.0186	0.385728	0.336764	0.446144	9.4064e-09	0.488521	0.0256155	0.0248575	0.0292566	0.0312746	0.027751
2-deoxy-D-glucose 1	495	16.8821,0	5.96869e-09	7.0702e-09	8.27984e-09	8.67908e-09	9.91579e-09	8.76794e-09	8.11359e-09	5.36327e-09	6.92187e-09	9.48442e-09	7.46895e-09	9.43139e-09	8.89913e-09	7.92817e-09	7.2734e-09	7.49689e-09	9.11978e-09	7.42142e-09	7.9548e-09	6.76067e-09	7.67116e-09	0.0144328	0.02306	0.00737825	0.0291298	0.0107314	0.0074448	0.0153628	0.338016	0.527204	0.598376	0.6261	0.567277	0.00649119	0.443911	0.0731498	0.0945529	0.0919009	0.0869676	0.0866428
canavanine degr prod	790	9.95737,0	0.286064	0.261118	0.309371	0.275312	0.255453	0.231714	0.269839	0.285658	0.369909	0.467286	0.423927	0.353328	0.319803	0.369985	0.297783	0.336806	0.0430323	0.0293224	0.0396717	0.0388939	0.130918	6.89664e-09	9.36631e-09	0.811591	1.07338e-08	1.21441e-08	0.861089	0.27878	0.585069	0.454357	0.473757	0.525737	0.512226	9.4064e-09	0.425191	0.262449	0.485134	0.465323	0.447583	0.415122
androsterone 1	776	23.9699,0	5.96869e-09	7.0702e-09	8.27984e-09	8.67908e-09	9.91579e-09	8.76794e-09	8.11359e-09	5.36327e-09	6.92187e-09	9.48442e-09	7.46895e-09	9.43139e-09	8.89913e-09	7.92817e-09	7.2734e-09	7.49689e-09	9.11978e-09	7.42142e-09	7.9548e-09	6.76067e-09	7.67116e-09	6.89664e-09	9.36631e-09	9.8965e-09	1.07338e-08	1.21441e-08	9.89533e-09	9.8221e-09	0.515455	0.579467	0.491652	0.329122	0.517531	0.0379335	0.41186	0.0532296	0.0489918	0.053456	0.0547057	0.0525958
6-hydroxy caproic acid	501	12.6227,0	5.96869e-09	7.0702e-09	8.27984e-09	8.67908e-09	9.91579e-09	8.76794e-09	8.11359e-09	5.36327e-09	6.92187e-09	9.48442e-09	7.46895e-09	9.43139e-09	8.89913e-09	7.92817e-09	7.2734e-09	7.49689e-09	9.11978e-09	7.42142e-09	7.9548e-09	6.76067e-09	7.67116e-09	6.89664e-09	9.36631e-09	9.8965e-09	1.07338e-08	1.21441e-08	9.89533e-09	9.8221e-09	0.473534	0.70343	0.39569	0.206427	0.486005	0.204343	0.411572	0.0778164	0.0791374	0.0805513	0.0789603	0.0791164
1-Hexadecanol	786	18.7646,0	5.96869e-09	7.0702e-09	8.27984e-09	8.67908e-09	9.91579e-09	8.76794e-09	8.11359e-09	0.0149405	6.92187e-09	9.48442e-09	0.0296101	0.0317372	8.89913e-09	0.0127146	0.0215652	0.0432354	0.0264138	0.0211897	0.0429324	0.0422938	0.0329384	9.77838	9.71853	7.99117	10.5421	10.9355	9.93268	9.8164	1.01636e-08	1.2999e-08	1.1292e-08	1.25676e-08	1.89139	0.0628014	0.325698	2.46842	2.81168	6.42104e-09	2.64616	1.98157
adipic acid	597	13.738,0	5.96869e-09	7.0702e-09	8.27984e-09	8.67908e-09	9.91579e-09	8.76794e-09	8.11359e-09	0.00162781	0.00143247	9.48442e-09	7.46895e-09	0.00137008	8.89913e-09	0.000738398	0.00211613	7.49689e-09	0.00230179	7.42142e-09	7.9548e-09	6.76067e-09	0.000736324	6.89664e-09	9.36631e-09	9.8965e-09	1.07338e-08	1.21441e-08	9.89533e-09	9.8221e-09	0.307156	0.331705	0.427289	0.203956	0.459403	0.111851	0.306893	0.0534572	0.0555432	0.0566973	0.0556338	0.0553329
glycolic acid	779	7.82706,0	0.040948	0.0296959	0.0388968	0.0395299	0.0484658	0.0321122	0.0382748	0.0979605	0.121821	0.224405	0.178177	0.272711	0.140199	0.172546	0.160937	0.342363	0.369326	0.209193	0.295554	0.240846	0.269703	0.0810058	0.0763432	0.0621369	0.0734558	0.0696401	0.0599852	0.0704278	0.348666	0.509454	0.389679	0.283127	1.04589e-08	0.231642	0.293761	0.104543	0.177931	0.170766	0.139376	0.148154
heptadecanoic acid	797	20.5326,0	0.0274937	0.0313597	0.033054	0.0343012	0.0257871	0.0323906	0.030731	0.0369538	0.0440806	0.0500592	0.0454761	0.0538125	0.0588149	0.0481995	0.0662614	0.0660616	0.0778611	0.0559124	0.0645058	0.0539436	0.064091	6.89664e-09	0.506578	0.332366	0.478157	0.515202	0.494456	0.387793	1.01636e-08	0.850136	0.35457	0.187445	0.349798	9.4064e-09	0.290325	0.23522	0.0926905	0.35179	0.276522	0.239056
cuminic alcohol	346	12.4618,0	5.96869e-09	7.0702e-09	8.27984e-09	8.67908e-09	9.91579e-09	8.76794e-09	8.11359e-09	5.36327e-09	6.92187e-09	9.48442e-09	7.46895e-09	9.43139e-09	8.89913e-09	7.92817e-09	7.2734e-09	7.49689e-09	9.11978e-09	7.42142e-09	7.9548e-09	6.76067e-09	7.67116e-09	6.89664e-09	9.36631e-09	9.8965e-09	1.07338e-08	1.21441e-08	9.89533e-09	9.8221e-09	1.01636e-08	0.866077	1.1292e-08	0.774775	1.04589e-08	0.0701055	0.28516	0.181176	0.170829	0.172431	0.171206	0.173911
cis-Phytol	410	20.3127,0	5.96869e-09	7.0702e-09	8.27984e-09	8.67908e-09	9.91579e-09	8.76794e-09	8.11359e-09	5.36327e-09	6.92187e-09	9.48442e-09	7.46895e-09	9.43139e-09	8.89913e-09	7.92817e-09	7.2734e-09	7.49689e-09	9.11978e-09	7.42142e-09	7.9548e-09	6.76067e-09	7.67116e-09	6.89664e-09	9.36631e-09	9.8965e-09	1.07338e-08	1.21441e-08	9.89533e-09	9.8221e-09	0.486725	1.2999e-08	0.622425	1.25676e-08	1.04589e-08	0.571063	0.280035	0.15535	5.70544e-09	6.42104e-09	0.133656	0.0722516
MALONAMIDE 4	423	13.0435,0	0.00692424	7.0702e-09	8.27984e-09	0.00546767	9.91579e-09	8.76794e-09	0.00206532	5.36327e-09	6.92187e-09	9.48442e-09	7.46895e-09	9.43139e-09	8.89913e-09	7.92817e-09	7.2734e-09	7.49689e-09	9.11978e-09	7.42142e-09	0.00936893	6.76067e-09	0.0015615	0.0193741	0.0180285	0.0139888	0.0179136	1.21441e-08	9.89533e-09	0.0115509	1.01636e-08	0.720257	0.367425	0.189877	0.393976	9.4064e-09	0.278589	0.0893865	0.0934188	0.091327	6.05959e-09	0.0685331
d-Glucoheptose 2	264	20.5757,0	5.96869e-09	7.0702e-09	8.27984e-09	8.67908e-09	9.91579e-09	8.76794e-09	8.11359e-09	5.36327e-09	6.92187e-09	9.48442e-09	7.46895e-09	9.43139e-09	8.89913e-09	7.92817e-09	7.2734e-09	7.49689e-09	9.11978e-09	7.42142e-09	7.9548e-09	6.76067e-09	7.67116e-09	6.89664e-09	9.36631e-09	9.8965e-09	1.07338e-08	1.21441e-08	9.89533e-09	9.8221e-09	0.340222	0.532364	1.1292e-08	0.515848	1.04589e-08	9.4064e-09	0.231406	0.0584669	0.0984943	0.0915894	0.0737123	0.0805657
Acetol 1	464	13.8224,0	5.96869e-09	7.0702e-09	8.27984e-09	8.67908e-09	9.91579e-09	8.76794e-09	8.11359e-09	5.36327e-09	6.92187e-09	9.48442e-09	7.46895e-09	9.43139e-09	8.89913e-09	7.92817e-09	7.2734e-09	7.49689e-09	9.11978e-09	7.42142e-09	7.9548e-09	6.76067e-09	7.67116e-09	6.89664e-09	9.36631e-09	0.00166241	1.07338e-08	1.21441e-08	9.89533e-09	0.000277077	0.382578	0.276543	1.1292e-08	0.264646	0.111255	0.311831	0.224475	0.0679459	0.0681462	0.0686198	6.05959e-09	0.051178
Digitoxose 2	445	14.9501,0	5.96869e-09	7.0702e-09	8.27984e-09	8.67908e-09	9.91579e-09	8.76794e-09	8.11359e-09	5.36327e-09	6.92187e-09	9.48442e-09	7.46895e-09	9.43139e-09	8.89913e-09	7.92817e-09	7.2734e-09	7.49689e-09	9.11978e-09	7.42142e-09	7.9548e-09	6.76067e-09	7.67116e-09	6.89664e-09	9.36631e-09	9.8965e-09	1.07338e-08	1.21441e-08	9.89533e-09	9.8221e-09	0.204783	0.299	0.257202	0.159842	0.268587	0.0848874	0.212384	0.0419024	0.0397136	0.0406091	0.0389203	0.0402864
Saccharic acid	831	19.2261,0	5.96869e-09	7.0702e-09	8.27984e-09	8.67908e-09	9.91579e-09	8.76794e-09	8.11359e-09	5.36327e-09	6.92187e-09	9.48442e-09	7.46895e-09	9.43139e-09	8.89913e-09	7.92817e-09	7.2734e-09	7.49689e-09	9.11978e-09	7.42142e-09	7.9548e-09	6.76067e-09	7.67116e-09	6.89664e-09	9.36631e-09	9.8965e-09	1.07338e-08	1.21441e-08	9.89533e-09	9.8221e-09	0.442042	0.692948	0.0431965	0.0422925	0.0431468	0.00515088	0.211463	0.0346098	0.0343083	0.0355805	0.0358153	0.0350785
uracil	810	11.548,0	0.00640118	0.00653586	0.00432041	0.00458591	0.00481081	0.00535512	0.00533488	0.0150594	0.0157052	0.0132753	0.0129018	0.0118922	0.012577	0.0135685	0.0136706	0.0175766	0.014039	0.0132886	0.0174867	0.0170702	0.015522	0.18448	0.174752	0.182905	0.20963	0.207636	0.154913	0.185719	0.396454	0.244669	0.225154	0.171089	0.225828	9.4064e-09	0.210532	0.105805	0.110787	0.11111	0.0893389	0.10426
N-Methyl-DL-alanine	386	9.292,0	5.96869e-09	7.0702e-09	8.27984e-09	8.67908e-09	9.91579e-09	8.76794e-09	8.11359e-09	5.36327e-09	6.92187e-09	9.48442e-09	7.46895e-09	9.43139e-09	8.89913e-09	7.92817e-09	7.2734e-09	7.49689e-09	9.11978e-09	7.42142e-09	7.9548e-09	6.76067e-09	7.67116e-09	6.89664e-09	9.36631e-09	9.8965e-09	1.07338e-08	1.21441e-08	9.89533e-09	9.8221e-09	0.165308	1.2999e-08	0.353702	0.176505	0.494711	0.0334034	0.203938	0.0437163	0.0495847	0.0493668	0.0475983	0.0475665
naringenin 2	404	26.0855,0	5.96869e-09	7.0702e-09	8.27984e-09	8.67908e-09	9.91579e-09	8.76794e-09	8.11359e-09	5.36327e-09	6.92187e-09	9.48442e-09	7.46895e-09	9.43139e-09	8.89913e-09	7.92817e-09	7.2734e-09	7.49689e-09	9.11978e-09	7.42142e-09	7.9548e-09	6.76067e-09	7.67116e-09	6.89664e-09	9.36631e-09	9.8965e-09	1.07338e-08	1.21441e-08	9.89533e-09	9.8221e-09	0.166314	1.2999e-08	0.434089	0.157203	0.36788	0.0846618	0.201691	0.0753226	0.0794118	0.0785565	0.078452	0.0779357
cholesterol	762	28.934,0	0.191036	0.208463	0.213983	0.225263	0.183773	0.198288	0.203468	0.159234	0.194936	0.200564	0.178786	0.209237	0.210298	0.192176	0.193946	0.212628	0.256085	0.174363	0.208856	0.177939	0.203969	6.89664e-09	9.36631e-09	9.8965e-09	1.07338e-08	1.21441e-08	9.89533e-09	9.8221e-09	0.301591	1.2999e-08	0.170659	0.465076	0.110929	0.158703	0.20116	0.30902	0.305378	0.29892	0.221341	0.283665
2,2-Dimethylsuccinic Acid	298	11.272,0	5.96869e-09	7.0702e-09	8.27984e-09	8.67908e-09	9.91579e-09	8.76794e-09	8.11359e-09	5.36327e-09	6.92187e-09	9.48442e-09	7.46895e-09	9.43139e-09	8.89913e-09	7.92817e-09	7.2734e-09	7.49689e-09	9.11978e-09	7.42142e-09	7.9548e-09	6.76067e-09	7.67116e-09	6.89664e-09	9.36631e-09	9.8965e-09	1.07338e-08	1.21441e-08	9.89533e-09	9.8221e-09	0.128377	0.433704	0.19816	0.134162	0.261819	0.0323083	0.198089	0.0572833	0.0569707	0.0578517	0.0507242	0.0557075
1,5-Anhydroglucitol	415	13.6651,0	5.96869e-09	7.0702e-09	8.27984e-09	8.67908e-09	9.91579e-09	8.76794e-09	8.11359e-09	5.36327e-09	6.92187e-09	9.48442e-09	7.46895e-09	9.43139e-09	8.89913e-09	7.92817e-09	7.2734e-09	7.49689e-09	9.11978e-09	7.42142e-09	7.9548e-09	6.76067e-09	7.67116e-09	6.89664e-09	9.36631e-09	9.8965e-09	1.07338e-08	1.21441e-08	9.89533e-09	9.8221e-09	0.212556	0.175879	0.252752	0.277891	0.261031	9.4064e-09	0.196685	0.0411961	0.0362875	0.0369184	0.0371638	0.0378915
Ribonic acid, gamma-lactone	634	15.8475,0	5.96869e-09	7.0702e-09	8.27984e-09	8.67908e-09	9.91579e-09	8.76794e-09	8.11359e-09	5.36327e-09	6.92187e-09	9.48442e-09	7.46895e-09	9.43139e-09	8.89913e-09	7.92817e-09	7.2734e-09	7.49689e-09	9.11978e-09	7.42142e-09	7.9548e-09	6.76067e-09	7.67116e-09	6.89664e-09	9.36631e-09	9.8965e-09	1.07338e-08	1.21441e-08	9.89533e-09	9.8221e-09	0.26171	1.2999e-08	0.328322	0.237965	0.337346	9.4064e-09	0.194224	0.0628445	0.0648232	0.0668505	0.0643888	0.0647268
3-hydroxyphenylacetic acid	643	15.0368,0	5.96869e-09	7.0702e-09	8.27984e-09	0.00864541	9.91579e-09	0.00899796	0.00294057	5.36327e-09	0.0285448	0.0316724	0.030272	0.0289315	0.0327078	0.0253548	7.2734e-09	7.49689e-09	9.11978e-09	7.42142e-09	7.9548e-09	6.76067e-09	7.67116e-09	0.679451	0.490376	9.8965e-09	0.535132	1.21441e-08	0.00862471	0.285597	1.01636e-08	1.1248	1.1292e-08	1.25676e-08	1.04589e-08	9.4064e-09	0.187466	5.6846e-09	0.121016	6.42104e-09	0.12838	0.062349
uridine 2	312	23.1501,0	5.96869e-09	7.0702e-09	8.27984e-09	8.67908e-09	9.91579e-09	8.76794e-09	8.11359e-09	5.36327e-09	6.92187e-09	9.48442e-09	7.46895e-09	9.43139e-09	8.89913e-09	7.92817e-09	7.2734e-09	7.49689e-09	9.11978e-09	7.42142e-09	7.9548e-09	6.76067e-09	7.67116e-09	6.89664e-09	9.36631e-09	9.8965e-09	1.07338e-08	1.21441e-08	9.89533e-09	9.8221e-09	0.135123	0.207492	0.255023	0.269999	0.251759	9.4064e-09	0.186566	0.0208654	0.0285544	0.0305839	0.0318137	0.0279543
Phytanic acid	503	21.0129,0	0.0277249	0.0314026	0.0333103	0.0376546	0.0233297	0.0345711	0.0313322	0.143762	0.207639	0.217822	0.205102	0.247322	0.27105	0.21545	0.368671	0.393166	0.479232	0.315852	0.405509	0.30476	0.377865	6.89664e-09	0.45307	0.294732	0.453714	0.477884	0.439682	0.35318	0.0213415	0.0248716	0.0180471	0.0366926	1.00593	0.00648061	0.185561	5.6846e-09	0.21118	0.210004	0.177482	0.149667
2-hydroxy-3-isopropylbutanedioic acid	415	14.5482,0	5.96869e-09	7.0702e-09	8.27984e-09	8.67908e-09	9.91579e-09	8.76794e-09	8.11359e-09	5.36327e-09	0.00281221	0.00223582	0.00187677	0.00157668	8.89913e-09	0.00141691	7.2734e-09	0.00178875	9.11978e-09	0.00220243	0.00242987	0.00203222	0.00140888	6.89664e-09	9.36631e-09	9.8965e-09	0.0233015	0.00951794	0.00578424	0.00643395	0.197786	0.236258	0.229071	0.158847	0.220098	0.0685471	0.185101	0.0381272	0.0432917	0.0471018	0.0403547	0.0422189
2-Hydroxyvaleric acid	711	9.76567,0	5.96869e-09	7.0702e-09	8.27984e-09	8.67908e-09	9.91579e-09	8.76794e-09	8.11359e-09	5.36327e-09	6.92187e-09	9.48442e-09	7.46895e-09	9.43139e-09	8.89913e-09	7.92817e-09	7.2734e-09	7.49689e-09	9.11978e-09	7.42142e-09	7.9548e-09	6.76067e-09	7.67116e-09	0.00569427	9.36631e-09	9.8965e-09	0.00256313	1.21441e-08	9.89533e-09	0.00137624	0.0854375	0.32521	0.21831	0.120593	0.212238	0.0640667	0.170976	0.0226922	0.0263573	0.0261926	0.0263223	0.0253911
3-Hydroxyflavone	202	22.1485,0	5.96869e-09	7.0702e-09	8.27984e-09	8.67908e-09	9.91579e-09	8.76794e-09	8.11359e-09	5.36327e-09	6.92187e-09	9.48442e-09	7.46895e-09	9.43139e-09	8.89913e-09	7.92817e-09	7.2734e-09	7.49689e-09	9.11978e-09	7.42142e-09	7.9548e-09	6.76067e-09	7.67116e-09	6.89664e-09	9.36631e-09	9.8965e-09	1.07338e-08	1.21441e-08	9.89533e-09	9.8221e-09	1.01636e-08	1.2999e-08	0.467495	1.25676e-08	0.455742	0.0945636	0.169633	0.0389602	0.0371656	0.0414612	0.0370023	0.0386473
serine 1	905	11.8224,0	0.264598	0.269881	0.255691	0.274783	0.166011	0.257454	0.24807	0.354487	0.404673	0.370504	0.432056	0.398258	0.435587	0.399261	0.52768	0.543365	0.515892	0.431741	0.57279	0.539383	0.521809	6.89664e-09	9.36631e-09	0.756203	1.07338e-08	1.33393	0.830469	0.486767	0.278363	0.165839	0.149206	0.194174	0.162881	0.0191372	0.1616	0.569041	0.639711	0.666739	0.583335	0.614707
ribose	769	15.7037,0	0.00302153	0.0033297	0.00330788	0.00336536	0.00192467	0.00402981	0.00316316	0.0125071	0.0112996	0.0102841	0.0141555	0.0106658	0.0125575	0.0119116	0.0119521	0.015096	0.0110944	0.0149623	0.0141934	0.0178562	0.0141924	0.0910765	0.112424	0.135228	0.123355	0.125802	0.0926816	0.113428	0.210772	0.183085	0.145401	0.184752	0.136086	0.0535895	0.152281	0.0708247	0.0706178	0.0758105	0.0731947	0.0726119
piceatannol 2	364	23.6457,0	5.96869e-09	7.0702e-09	8.27984e-09	8.67908e-09	9.91579e-09	8.76794e-09	8.11359e-09	5.36327e-09	6.92187e-09	9.48442e-09	7.46895e-09	9.43139e-09	8.89913e-09	7.92817e-09	7.2734e-09	7.49689e-09	9.11978e-09	7.42142e-09	7.9548e-09	6.76067e-09	7.67116e-09	6.89664e-09	9.36631e-09	9.8965e-09	1.07338e-08	1.21441e-08	9.89533e-09	9.8221e-09	0.0086903	1.2999e-08	0.41641	1.25676e-08	0.406675	0.0749665	0.151124	0.0285711	0.0297539	0.0309169	0.0338293	0.0307678
2-hydroxybutanoic acid	773	8.55642,0	5.96869e-09	7.0702e-09	8.27984e-09	8.67908e-09	9.91579e-09	8.76794e-09	8.11359e-09	5.36327e-09	6.92187e-09	9.48442e-09	7.46895e-09	9.43139e-09	8.89913e-09	7.92817e-09	7.2734e-09	7.49689e-09	9.11978e-09	7.42142e-09	7.9548e-09	6.76067e-09	7.67116e-09	0.00458785	0.00396711	0.00379311	0.00461083	0.00459352	0.00288584	0.00407304	0.130997	0.210809	0.181685	0.195626	0.180885	0.00451694	0.150753	0.0213846	0.0288478	0.0288597	0.0269541	0.0265115
L-Threose 1	447	12.9616,0	5.96869e-09	7.0702e-09	8.27984e-09	8.67908e-09	9.91579e-09	8.76794e-09	8.11359e-09	2.61297e-05	6.92187e-09	9.48442e-09	7.46895e-09	9.43139e-09	8.89913e-09	4.36198e-06	7.2734e-09	7.49689e-09	9.11978e-09	7.42142e-09	7.9548e-09	6.76067e-09	7.67116e-09	0.000438905	0.000441698	9.8965e-09	0.000658257	0.000693739	0.00104847	0.000546847	0.177453	0.244693	0.15698	0.077061	0.160097	0.0849309	0.150202	0.0249483	0.0273054	0.025066	0.0260282	0.025837
Cerotinic acid	773	27.3527,0	0.137828	0.0913503	0.148801	0.142063	0.107848	0.154492	0.130397	0.208277	0.252272	0.258984	0.253935	0.29165	0.39889	0.277335	0.421392	0.510413	9.11978e-09	0.465183	7.9548e-09	0.418745	0.302622	0.184493	0.09081	0.157462	0.181975	0.223076	0.16776	0.167596	0.253527	0.156243	0.0524139	0.25528	0.0456437	0.12992	0.148838	0.0690896	0.0718779	0.142643	0.0751336	0.0896861
sarcosine	774	8.72563,0	5.96869e-09	7.0702e-09	8.27984e-09	8.67908e-09	9.91579e-09	8.76794e-09	8.11359e-09	0.00134154	6.92187e-09	9.48442e-09	7.46895e-09	9.43139e-09	8.89913e-09	0.000223598	7.2734e-09	7.49689e-09	9.11978e-09	7.42142e-09	7.9548e-09	0.00155441	0.000259075	0.0141099	0.0129714	0.00964702	0.0151239	0.0100438	0.00903196	0.0118213	0.176205	0.159296	0.171775	0.190506	0.169828	0.0151319	0.147124	0.0454227	0.0624509	0.0594746	0.054705	0.0555133
glutathione - H2O	333	24.1879,0	5.96869e-09	7.0702e-09	8.27984e-09	8.67908e-09	9.91579e-09	8.76794e-09	8.11359e-09	5.36327e-09	6.92187e-09	9.48442e-09	7.46895e-09	9.43139e-09	8.89913e-09	7.92817e-09	7.2734e-09	7.49689e-09	9.11978e-09	7.42142e-09	7.9548e-09	6.76067e-09	7.67116e-09	6.89664e-09	9.36631e-09	9.8965e-09	1.07338e-08	1.21441e-08	9.89533e-09	9.8221e-09	0.331442	0.144826	0.202499	0.0767233	1.04589e-08	0.00406002	0.126592	0.03883	5.70544e-09	6.42104e-09	0.0153788	0.0135522
3-ureidopropionate 2	277	15.614,0	5.96869e-09	7.0702e-09	8.27984e-09	8.67908e-09	9.91579e-09	8.76794e-09	8.11359e-09	5.36327e-09	6.92187e-09	9.48442e-09	7.46895e-09	9.43139e-09	8.89913e-09	7.92817e-09	7.2734e-09	7.49689e-09	9.11978e-09	7.42142e-09	7.9548e-09	6.76067e-09	7.67116e-09	6.89664e-09	9.36631e-09	9.8965e-09	1.07338e-08	1.21441e-08	9.89533e-09	9.8221e-09	0.0648902	0.211057	0.170719	0.044454	0.161742	0.0358045	0.114778	0.0167642	0.0203742	0.0217604	0.0216196	0.0201296
D-galacturonic acid 2	782	18.6258,0	5.96869e-09	7.0702e-09	8.27984e-09	8.67908e-09	9.91579e-09	8.76794e-09	8.11359e-09	0.00210722	0.00237039	0.00276176	0.00333564	0.00298566	0.00273843	0.00271651	0.0023434	7.49689e-09	0.00252657	7.42142e-09	7.9548e-09	6.76067e-09	0.000811668	6.89664e-09	9.36631e-09	9.8965e-09	1.07338e-08	1.21441e-08	9.89533e-09	9.8221e-09	1.01636e-08	1.2999e-08	0.177261	0.240137	0.213224	9.4064e-09	0.105104	0.0733936	0.0648939	0.0669733	0.052715	0.0644939
6-hydroxy caproic acid trimer	374	26.5455,0	0.136103	0.146624	0.15723	0.175569	0.128182	0.168248	0.151993	0.209952	0.283214	0.27793	0.272644	0.300383	0.32534	0.278244	0.378559	0.426134	0.475902	0.33424	0.417858	0.443143	0.412639	0.432097	0.408558	0.255789	0.312264	0.40674	0.329563	0.357502	0.115895	1.2999e-08	0.0839895	0.106179	0.0583385	0.263514	0.104653	0.17716	0.221016	0.227142	0.21787	0.210797
valine	913	9.83753,0	0.326532	0.343198	0.301801	0.330261	0.24534	0.30643	0.308927	0.481337	0.592387	0.572754	0.539965	0.487557	0.54439	0.536398	0.648225	0.724467	0.544233	0.601554	0.732949	0.716566	0.661332	0.757709	0.536144	0.189462	0.521724	0.276622	0.20249	0.414025	0.112203	0.125741	0.107333	0.165847	0.107486	9.4064e-09	0.103102	0.290715	0.424999	0.437669	0.353077	0.376615
2-Deoxytetronic acid	785	12.7727,0	5.96869e-09	7.0702e-09	8.27984e-09	8.67908e-09	9.91579e-09	8.76794e-09	8.11359e-09	0.000942773	6.92187e-09	9.48442e-09	0.0010313	9.43139e-09	8.89913e-09	0.000329018	7.2734e-09	7.49689e-09	9.11978e-09	7.42142e-09	7.9548e-09	6.76067e-09	7.67116e-09	6.89664e-09	9.36631e-09	9.8965e-09	1.07338e-08	1.21441e-08	9.89533e-09	9.8221e-09	0.174913	0.130397	0.103649	0.088353	0.109405	9.4064e-09	0.10112	0.0223931	5.70544e-09	0.0237825	0.0220283	0.017051
aspartic acid 1	904	13.8844,0	0.160237	0.15191	0.139359	0.160529	0.0660892	0.154665	0.138798	0.237922	0.253379	0.217551	0.270648	0.235604	0.259967	0.245845	0.251036	0.321141	0.314485	0.253332	0.350853	0.39863	0.314913	0.296415	0.217521	0.0701222	0.220878	0.135939	0.0775188	0.169733	0.141211	0.0576979	0.047037	0.0961383	0.0471961	0.211194	0.100079	0.269785	0.319902	0.316591	0.306808	0.303272
D-(glycerol 1-phosphate)	798	16.6576,0	0.0728762	0.0834608	0.0811558	0.08452	0.0537397	0.0886048	0.0773929	0.0493506	0.046026	0.0429296	0.0540491	0.0516091	0.0558148	0.0499632	0.0347412	0.0459397	0.0436849	0.0366351	0.0463694	0.0579205	0.0442151	0.00648395	0.00706955	0.00612882	0.00699457	0.00653214	0.00663717	0.00664103	0.156796	0.173834	0.102856	0.0647652	0.0916889	0.000591133	0.0984219	0.0442236	0.0770397	0.0815341	0.0773909	0.0700471
dihydrotestosterone	435	25.1046,0	0.0283992	0.0312343	0.0358224	0.0341751	0.0257963	0.033846	0.0315456	0.0363732	0.0492306	0.04628	0.0482293	0.0521699	0.0561561	0.0480732	0.064893	0.0738448	0.0788546	0.0586297	0.0725569	0.0751362	0.0706525	6.89664e-09	9.36631e-09	0.154723	0.199679	0.239772	9.89533e-09	0.099029	0.0886172	0.0850001	0.124494	0.0635926	0.0831542	0.144464	0.0982204	0.0246003	0.0352243	0.0420611	0.0331776	0.0337658
beta-Mannosylglycerate 2	511	17.5312,0	0.0814647	0.0367161	0.0243979	8.67908e-09	9.91579e-09	8.76794e-09	0.0237631	5.36327e-09	0.147956	0.142132	0.0984394	0.129217	0.128913	0.107776	0.192707	0.200939	0.185872	0.156787	0.0947254	0.193401	0.170739	6.89664e-09	9.36631e-09	9.8965e-09	0.137081	1.21441e-08	0.0777693	0.0358084	1.01636e-08	1.2999e-08	1.1292e-08	1.25676e-08	0.416943	0.163127	0.0966784	5.6846e-09	0.190172	0.118199	6.05959e-09	0.0770926
beta-Glutamic acid 1	487	14.9215,0	5.96869e-09	7.0702e-09	8.27984e-09	8.67908e-09	9.91579e-09	8.76794e-09	8.11359e-09	5.36327e-09	6.92187e-09	9.48442e-09	7.46895e-09	9.43139e-09	8.89913e-09	7.92817e-09	7.2734e-09	7.49689e-09	9.11978e-09	7.42142e-09	7.9548e-09	6.76067e-09	7.67116e-09	6.89664e-09	9.36631e-09	9.8965e-09	1.07338e-08	1.21441e-08	9.89533e-09	9.8221e-09	1.01636e-08	0.172928	0.137533	0.105362	0.149913	9.4064e-09	0.0942893	0.0148959	0.0159608	0.0171511	0.0177393	0.0164368
L-Dithiothreitol	538	14.7913,0	5.96869e-09	7.0702e-09	8.27984e-09	8.67908e-09	9.91579e-09	8.76794e-09	8.11359e-09	5.36327e-09	6.92187e-09	9.48442e-09	7.46895e-09	9.43139e-09	8.89913e-09	7.92817e-09	7.2734e-09	7.49689e-09	9.11978e-09	7.42142e-09	7.9548e-09	6.76067e-09	7.67116e-09	6.89664e-09	9.36631e-09	9.8965e-09	1.07338e-08	1.21441e-08	9.89533e-09	9.8221e-09	0.122576	0.172366	0.0855987	0.0841537	0.0811701	9.4064e-09	0.0909773	0.0128761	0.0148863	0.0153178	0.0147407	0.0144552
3-hydroxybutyric acid	358	8.98373,0	5.96869e-09	7.0702e-09	8.27984e-09	8.67908e-09	9.91579e-09	8.76794e-09	8.11359e-09	5.36327e-09	6.92187e-09	9.48442e-09	7.46895e-09	9.43139e-09	8.89913e-09	7.92817e-09	7.2734e-09	7.49689e-09	9.11978e-09	7.42142e-09	7.9548e-09	6.76067e-09	7.67116e-09	6.89664e-09	9.36631e-09	9.8965e-09	1.07338e-08	1.21441e-08	9.89533e-09	9.8221e-09	0.0428295	0.211106	0.0953556	0.0512959	0.103832	0.030493	0.0891519	0.0129871	0.0139048	0.0144716	0.0134828	0.0137116
phenylacetaldehyde 2	399	9.5308,0	5.96869e-09	7.0702e-09	8.27984e-09	8.67908e-09	9.91579e-09	8.76794e-09	8.11359e-09	5.36327e-09	6.92187e-09	9.48442e-09	7.46895e-09	9.43139e-09	8.89913e-09	7.92817e-09	7.2734e-09	7.49689e-09	9.11978e-09	7.42142e-09	7.9548e-09	6.76067e-09	7.67116e-09	6.89664e-09	9.36631e-09	9.8965e-09	1.07338e-08	1.21441e-08	9.89533e-09	9.8221e-09	0.0645184	1.2999e-08	0.154553	0.0906627	0.173502	0.035011	0.0863745	0.0218642	0.0246246	0.0271103	0.027912	0.0253778
citrulline 2	338	16.5671,0	0.065954	0.0755752	0.0692043	0.0640327	0.0690537	0.064119	0.0679898	5.36327e-09	0.0868356	0.0911427	0.0707993	0.0669473	0.0694006	0.0641876	0.0741355	0.0697295	0.0586815	0.0707026	0.0626746	0.0794436	0.0692279	0.0842189	0.105133	0.0889646	0.107116	0.113294	0.0925625	0.0985481	0.0880058	0.116596	0.0463546	0.0778673	0.0727475	0.114004	0.0859291	0.0844994	0.0828061	0.0823972	0.0785708	0.0820684
N-Acetyl-beta-D-mannosamine 3	647	20.0581,0	5.96869e-09	7.0702e-09	8.27984e-09	8.67908e-09	9.91579e-09	8.76794e-09	8.11359e-09	5.36327e-09	6.92187e-09	9.48442e-09	7.46895e-09	9.43139e-09	8.89913e-09	7.92817e-09	7.2734e-09	7.49689e-09	9.11978e-09	7.42142e-09	7.9548e-09	6.76067e-09	7.67116e-09	0.0214489	0.0201856	0.0103889	0.017637	0.0174305	9.89533e-09	0.0145152	1.01636e-08	0.0550664	1.1292e-08	0.149469	0.056179	0.252929	0.0856072	5.6846e-09	1.38761	1.29168	1.09238	0.942919
gentisic acid	829	16.8393,0	5.96869e-09	7.0702e-09	8.27984e-09	8.67908e-09	9.91579e-09	8.76794e-09	8.11359e-09	5.36327e-09	6.92187e-09	9.48442e-09	7.46895e-09	9.43139e-09	8.89913e-09	7.92817e-09	7.2734e-09	7.49689e-09	9.11978e-09	7.42142e-09	7.9548e-09	6.76067e-09	7.67116e-09	6.89664e-09	9.36631e-09	9.8965e-09	1.07338e-08	1.21441e-08	9.89533e-09	9.8221e-09	0.0466767	0.0482343	0.158449	0.0967926	0.143618	0.0179561	0.0852878	0.01212	0.0138426	0.0142516	0.0130372	0.0133128
Dihydroxyacetone	383	10.4041,0	5.96869e-09	7.0702e-09	8.27984e-09	8.67908e-09	9.91579e-09	8.76794e-09	8.11359e-09	5.36327e-09	6.92187e-09	9.48442e-09	7.46895e-09	9.43139e-09	8.89913e-09	7.92817e-09	7.2734e-09	7.49689e-09	9.11978e-09	7.42142e-09	7.9548e-09	6.76067e-09	7.67116e-09	6.89664e-09	9.36631e-09	9.8965e-09	1.07338e-08	1.21441e-08	9.89533e-09	9.8221e-09	0.209067	0.0307204	0.0212536	0.227051	0.0219853	9.4064e-09	0.0850128	0.0326653	0.0400826	0.0362787	0.0362263	0.0363132
3-Methylamino-1,2-propanediol 1	263	9.642,0	5.96869e-09	7.0702e-09	8.27984e-09	8.67908e-09	9.91579e-09	8.76794e-09	8.11359e-09	5.36327e-09	6.92187e-09	9.48442e-09	7.46895e-09	9.43139e-09	8.89913e-09	7.92817e-09	7.2734e-09	7.49689e-09	9.11978e-09	7.42142e-09	7.9548e-09	6.76067e-09	7.67116e-09	6.89664e-09	9.36631e-09	9.8965e-09	1.07338e-08	1.21441e-08	9.89533e-09	9.8221e-09	0.101328	0.121435	0.0827691	0.118684	0.083987	9.4064e-09	0.0847004	5.6846e-09	0.0275027	0.0218892	0.0182618	0.0169134
oxalacetic acid	294	13.2299,0	5.96869e-09	7.0702e-09	8.27984e-09	8.67908e-09	9.91579e-09	8.76794e-09	8.11359e-09	5.36327e-09	6.92187e-09	9.48442e-09	7.46895e-09	9.43139e-09	8.89913e-09	7.92817e-09	7.2734e-09	7.49689e-09	9.11978e-09	7.42142e-09	7.9548e-09	6.76067e-09	7.67116e-09	6.89664e-09	9.36631e-09	9.8965e-09	1.07338e-08	1.21441e-08	9.89533e-09	9.8221e-09	0.0397673	0.112456	0.115095	0.0787098	0.111825	0.0074168	0.0775448	0.00817759	0.00880255	0.00932771	0.0100112	0.00907975
4-hydroxybutyrate	484	10.0818,0	5.96869e-09	7.0702e-09	8.27984e-09	8.67908e-09	9.91579e-09	8.76794e-09	8.11359e-09	0.000987869	6.92187e-09	9.48442e-09	0.00145927	0.0014972	0.0013093	0.000875609	7.2734e-09	7.49689e-09	9.11978e-09	7.42142e-09	0.00149673	0.00200625	0.000583834	6.89664e-09	9.36631e-09	0.0903479	1.07338e-08	0.108162	0.087618	0.0476879	0.0346887	0.169783	0.090177	0.03354	0.091312	0.0389087	0.0764015	0.0445587	0.0481613	0.0488469	0.0486053	0.047543
4-Hydroxybenzoic acid	821	15.2276,0	5.96869e-09	7.0702e-09	8.27984e-09	8.67908e-09	9.91579e-09	8.76794e-09	8.11359e-09	5.36327e-09	6.92187e-09	9.48442e-09	7.46895e-09	9.43139e-09	8.89913e-09	7.92817e-09	7.2734e-09	7.49689e-09	9.11978e-09	7.42142e-09	7.9548e-09	6.76067e-09	7.67116e-09	6.89664e-09	0.0942301	0.0664819	0.0982744	0.0840682	0.0598701	0.0671541	0.0793676	0.0819619	0.0769457	0.0591057	0.0783129	0.0751493	0.0751405	0.0351416	0.0305062	0.0321463	0.031472	0.0323165
4-Acetamidobutyric acid 1	369	13.5408,0	5.96869e-09	7.0702e-09	8.27984e-09	8.67908e-09	9.91579e-09	8.76794e-09	8.11359e-09	5.36327e-09	6.92187e-09	9.48442e-09	7.46895e-09	9.43139e-09	8.89913e-09	7.92817e-09	7.2734e-09	7.49689e-09	9.11978e-09	7.42142e-09	7.9548e-09	6.76067e-09	7.67116e-09	0.00104533	0.00136079	0.00161242	0.00147029	0.00130248	0.00154769	0.00138983	0.0673794	0.0548805	0.112764	0.0956722	0.117062	9.4064e-09	0.0746263	0.0142108	0.0131256	0.0147961	0.0135998	0.0139331
Myristic Acid	867	17.6649,0	0.0487778	0.0529801	0.0538153	0.051299	0.0419164	0.0539086	0.0504495	0.178728	0.181747	0.189193	0.181848	0.187902	0.199185	0.186434	0.36763	0.298501	0.323442	0.248033	0.28767	0.346457	0.311956	0.131845	0.119868	0.0902482	0.117786	0.117956	0.107547	0.114208	1.01636e-08	0.130265	0.0610847	0.150298	0.0286588	0.0721299	0.0737393	0.19402	0.208366	0.207083	0.203466	0.203234
Ethanolamine	838	10.562,0	0.0399381	0.0406788	0.0379979	0.0394052	0.0286668	0.0355038	0.0370318	0.0806573	0.0863246	0.0849537	0.0822121	0.0765845	0.0810198	0.0819587	0.10033	0.117622	0.109373	0.0897785	0.108685	0.108353	0.10569	6.89664e-09	0.209026	0.121578	0.225816	0.186107	0.120503	0.143839	1.01636e-08	1.2999e-08	0.259635	0.177173	1.04589e-08	9.4064e-09	0.0728013	0.183342	0.292851	0.231941	0.251727	0.239965
3-hydroxypyruvate	467	10.759,0	0.091205	0.0988387	0.0916537	0.0820896	0.0910633	0.0862788	0.0901882	5.36327e-09	0.124737	0.135417	0.118554	0.107292	0.103029	0.0981714	0.103077	0.105401	0.0943638	0.0956528	0.0961126	0.0965411	0.0985247	0.101361	0.120389	0.114122	0.121635	0.130673	0.11637	0.117425	0.176841	1.2999e-08	1.1292e-08	0.0808743	1.04589e-08	0.146845	0.0674268	0.0800045	0.0897183	0.0852455	6.05959e-09	0.0637421
2-Monoolein	709	25.1768,0	0.0352263	0.0377608	0.04349	0.0428708	0.0308706	0.0436577	0.0389794	0.168881	0.210613	0.215992	0.219519	0.239428	0.248215	0.217108	0.348922	0.429922	0.411326	0.330275	0.438135	0.421676	0.396709	0.0756647	0.073142	0.0508154	0.0631159	0.077098	0.0677974	0.0679389	0.125906	1.2999e-08	0.067448	0.0882132	0.074625	0.048054	0.0673744	0.119479	0.142639	0.144543	0.136877	0.135885
cyclohexylsulfamic acid 1	320	15.9526,0	0.0206312	0.0095523	0.0229374	0.0223104	0.0166988	0.00957313	0.0169505	0.0224295	0.0250014	0.036722	0.0452212	0.0453138	0.0283598	0.0338413	0.0370723	0.0669115	0.0677896	0.0402825	0.060807	0.0501331	0.0538327	6.89664e-09	9.36631e-09	9.8965e-09	1.07338e-08	1.21441e-08	9.89533e-09	9.8221e-09	0.0714014	0.124468	1.1292e-08	0.16648	1.04589e-08	0.0402235	0.0670954	0.0662203	0.0620262	0.0635914	0.0636267	0.0638662
leucine	750	10.6243,0	0.440509	0.442116	0.424426	0.443522	0.280658	0.43819	0.41157	0.474683	0.551944	0.519456	0.546074	0.524888	0.584166	0.533535	0.673804	0.767793	0.663555	0.669046	0.80416	0.746067	0.720737	0.210317	0.144498	0.0835178	0.159746	0.10939	0.0787301	0.131033	1.01636e-08	1.2999e-08	1.1292e-08	0.400562	1.04589e-08	9.4064e-09	0.0667603	0.54252	0.757292	0.777398	0.634143	0.677838
3,6-Anhydro-D-galactose 2	434	16.3792,0	5.96869e-09	7.0702e-09	8.27984e-09	8.67908e-09	9.91579e-09	8.76794e-09	8.11359e-09	5.36327e-09	6.92187e-09	9.48442e-09	7.46895e-09	9.43139e-09	8.89913e-09	7.92817e-09	7.2734e-09	7.49689e-09	9.11978e-09	7.42142e-09	7.9548e-09	6.76067e-09	7.67116e-09	6.89664e-09	9.36631e-09	9.8965e-09	1.07338e-08	1.21441e-08	9.89533e-09	9.8221e-09	1.01636e-08	0.108415	0.0971529	0.0938982	0.0876754	9.4064e-09	0.0645235	5.6846e-09	0.0913183	0.0959977	6.05959e-09	0.046829
Erythrose 2	474	12.7662,0	5.96869e-09	7.0702e-09	8.27984e-09	8.67908e-09	9.91579e-09	8.76794e-09	8.11359e-09	5.36327e-09	6.92187e-09	9.48442e-09	7.46895e-09	9.43139e-09	8.89913e-09	7.92817e-09	7.2734e-09	7.49689e-09	9.11978e-09	7.42142e-09	7.9548e-09	6.76067e-09	7.67116e-09	6.89664e-09	9.36631e-09	9.8965e-09	1.07338e-08	1.21441e-08	9.89533e-09	9.8221e-09	1.01636e-08	1.2999e-08	0.154398	0.0401966	0.167794	0.0240487	0.0644063	5.6846e-09	0.0265756	0.027104	0.0257836	0.0198658
ferulic acid	219	20.0986,0	5.96869e-09	7.0702e-09	8.27984e-09	8.67908e-09	9.91579e-09	8.76794e-09	8.11359e-09	5.36327e-09	6.92187e-09	9.48442e-09	7.46895e-09	9.43139e-09	8.89913e-09	7.92817e-09	7.2734e-09	7.49689e-09	9.11978e-09	7.42142e-09	7.9548e-09	6.76067e-09	7.67116e-09	6.89664e-09	9.36631e-09	9.8965e-09	1.07338e-08	1.21441e-08	9.89533e-09	9.8221e-09	0.0416715	0.0653829	0.098893	0.0715939	0.100315	9.4064e-09	0.0629761	0.0117976	0.0154967	0.0156826	0.0120905	0.0137669
L-homoserine 3	439	15.666,0	5.96869e-09	7.0702e-09	8.27984e-09	8.67908e-09	9.91579e-09	8.76794e-09	8.11359e-09	5.36327e-09	6.92187e-09	9.48442e-09	7.46895e-09	9.43139e-09	8.89913e-09	7.92817e-09	7.2734e-09	7.49689e-09	9.11978e-09	7.42142e-09	7.9548e-09	6.76067e-09	7.67116e-09	6.89664e-09	9.36631e-09	9.8965e-09	1.07338e-08	1.21441e-08	9.89533e-09	9.8221e-09	0.0476314	0.0216961	0.12728	0.0559703	0.120252	0.000885254	0.0622859	0.00751915	0.00842005	0.0082168	0.00968816	0.00846104
alpha-ketoisocaproic acid 1	608	9.80443,0	0.00640475	0.00429843	0.00503306	0.00560218	0.00405267	0.00390625	0.00488289	0.00464963	0.0079368	0.0115789	0.00697583	0.00532797	0.00728373	0.00729214	0.00514215	0.00549615	0.00334447	0.00600418	0.00709046	0.00764574	0.00578719	0.0493487	0.049584	0.0359996	0.0452113	0.0673351	0.0387683	0.0477078	0.0307428	0.0685883	0.123253	0.081791	1.04589e-08	0.0633203	0.0612826	0.00859289	0.0146526	0.0191776	0.015784	0.0145518
Dioctyl phthalate	425	23.8526,0	5.96869e-09	7.0702e-09	8.27984e-09	8.67908e-09	9.91579e-09	8.76794e-09	8.11359e-09	5.36327e-09	6.92187e-09	9.48442e-09	7.46895e-09	9.43139e-09	8.89913e-09	7.92817e-09	7.2734e-09	7.49689e-09	9.11978e-09	7.42142e-09	7.9548e-09	6.76067e-09	7.67116e-09	4.96579e-05	0.000199385	0.000120097	1.43725e-05	0.000200364	0.000140722	0.000120766	0.0845164	0.0599852	0.0867346	0.0416726	0.085528	0.00754503	0.060997	0.0127125	0.0115109	0.0130627	0.0135956	0.0127204
24,25-dihydrolanosterol	594	30.1515,0	0.0441398	0.0468642	8.27984e-09	0.0494779	0.0346544	0.0508227	0.0376598	0.0325649	0.0454392	0.0596078	0.0382255	9.43139e-09	0.0547619	0.0384332	0.0493421	0.0481396	0.0499139	0.0486914	0.0454144	0.045127	0.0477714	6.89664e-09	9.36631e-09	9.8965e-09	1.07338e-08	1.21441e-08	9.89533e-09	9.8221e-09	0.0918586	0.0619435	0.0463192	0.100279	0.0298098	0.0287803	0.0598317	0.344498	0.336124	0.329945	0.309481	0.330012
Lumazine	341	17.8288,0	5.96869e-09	7.0702e-09	8.27984e-09	8.67908e-09	9.91579e-09	8.76794e-09	8.11359e-09	5.36327e-09	6.92187e-09	9.48442e-09	7.46895e-09	9.43139e-09	8.89913e-09	7.92817e-09	7.2734e-09	7.49689e-09	9.11978e-09	7.42142e-09	7.9548e-09	6.76067e-09	7.67116e-09	6.89664e-09	9.36631e-09	9.8965e-09	1.07338e-08	1.21441e-08	9.89533e-09	9.8221e-09	0.022302	0.052923	0.0836742	0.0708285	0.0786855	0.043407	0.0586367	0.00165972	0.000361157	6.42104e-09	0.000200773	0.000555414
hydroquinone	244	12.3064,0	5.96869e-09	7.0702e-09	8.27984e-09	8.67908e-09	9.91579e-09	8.76794e-09	8.11359e-09	5.36327e-09	6.92187e-09	9.48442e-09	7.46895e-09	9.43139e-09	8.89913e-09	7.92817e-09	7.2734e-09	7.49689e-09	9.11978e-09	7.42142e-09	7.9548e-09	6.76067e-09	7.67116e-09	6.89664e-09	9.36631e-09	9.8965e-09	1.07338e-08	1.21441e-08	9.89533e-09	9.8221e-09	0.0328918	0.137752	0.0629352	0.0220268	0.0849879	9.4064e-09	0.0567656	0.01264	0.0127866	0.01547	0.0133538	0.0135626
4-Hydroxymandelic acid	642	16.8885,0	5.96869e-09	7.0702e-09	8.27984e-09	8.67908e-09	9.91579e-09	8.76794e-09	8.11359e-09	5.36327e-09	6.92187e-09	9.48442e-09	7.46895e-09	9.43139e-09	8.89913e-09	7.92817e-09	7.2734e-09	7.49689e-09	9.11978e-09	7.42142e-09	7.9548e-09	6.76067e-09	7.67116e-09	6.89664e-09	9.36631e-09	0.00323884	1.07338e-08	0.00715838	0.00368196	0.00234653	0.0442003	1.2999e-08	0.0648733	0.148846	0.0639371	0.017357	0.0565357	0.0215991	5.70544e-09	0.0253366	0.0260161	0.0182379
Phenyl beta-D-glucopyranoside	491	21.9053,0	5.96869e-09	7.0702e-09	8.27984e-09	8.67908e-09	9.91579e-09	8.76794e-09	8.11359e-09	5.36327e-09	6.92187e-09	9.48442e-09	7.46895e-09	9.43139e-09	8.89913e-09	7.92817e-09	7.2734e-09	7.49689e-09	9.11978e-09	7.42142e-09	7.9548e-09	6.76067e-09	7.67116e-09	6.89664e-09	0.45019	0.272527	0.427859	0.436728	0.412282	0.333264	1.01636e-08	1.2999e-08	1.1292e-08	1.25676e-08	1.04589e-08	0.326944	0.0544907	0.0759579	0.0691239	0.0705165	0.0588135	0.068603
Isoleucine	894	10.9313,0	0.241776	0.239863	0.224236	0.2339	0.167317	0.226803	0.222316	0.335369	0.400668	0.373835	0.393151	0.368431	0.391916	0.377228	0.509985	0.59394	0.573315	0.463992	0.58529	0.570614	0.549523	0.131224	0.0871465	0.0391337	0.0887407	0.0509751	0.038963	0.0726972	1.01636e-08	1.2999e-08	0.0831079	0.152234	0.0824354	9.4064e-09	0.0529628	0.272472	0.286232	0.290941	0.259671	0.277329
palmitoleic acid	926	19.4435,0	0.22068	0.23482	0.248939	0.267368	0.175832	0.244455	0.232016	2.53957	2.87404	3.01614	3.02973	3.13921	3.30383	2.98375	4.59061	4.78954	5.54265	1.55413	4.89623	5.12426	4.41624	0.113001	0.129842	0.0864844	0.0947882	0.0590875	0.07454	0.0929571	1.01636e-08	0.200982	0.115957	1.25676e-08	1.04589e-08	9.4064e-09	0.0528233	1.57163	2.01087	1.96604	1.77348	1.83051
Palatinose	379	25.9272,0	5.96869e-09	7.0702e-09	8.27984e-09	8.67908e-09	9.91579e-09	8.76794e-09	8.11359e-09	5.36327e-09	6.92187e-09	9.48442e-09	7.46895e-09	9.43139e-09	8.89913e-09	7.92817e-09	7.2734e-09	7.49689e-09	9.11978e-09	7.42142e-09	7.9548e-09	6.76067e-09	7.67116e-09	6.89664e-09	9.36631e-09	9.8965e-09	1.07338e-08	1.21441e-08	9.89533e-09	9.8221e-09	1.01636e-08	0.0491845	0.0867712	0.06491	0.0771987	0.0118363	0.0483168	0.0140215	0.0161212	6.42104e-09	0.014388	0.0111327
oxamic acid	534	10.3047,0	5.96869e-09	7.0702e-09	8.27984e-09	8.67908e-09	9.91579e-09	8.76794e-09	8.11359e-09	5.36327e-09	6.92187e-09	9.48442e-09	7.46895e-09	9.43139e-09	8.89913e-09	7.92817e-09	7.2734e-09	7.49689e-09	0.000400687	7.42142e-09	7.9548e-09	6.76067e-09	6.67873e-05	6.89664e-09	9.36631e-09	9.8965e-09	1.07338e-08	1.21441e-08	5.91021e-06	9.93208e-07	0.0327268	0.0658907	0.0553706	0.060011	0.0722759	0.00285163	0.0481878	0.00605085	0.00729505	0.00613131	0.00583875	0.00632899
shikimic acid	201	17.1246,0	5.96869e-09	7.0702e-09	0.00610077	0.0053234	9.91579e-09	0.00565511	0.00284655	5.36327e-09	6.92187e-09	9.48442e-09	0.00663267	0.0119146	0.00616609	0.0041189	7.2734e-09	7.49689e-09	0.00765044	0.00565628	0.00810601	0.0100915	0.0052507	0.0249884	0.0195063	0.0178532	0.0196748	0.0167463	0.0154941	0.0190438	0.0971304	0.0870085	1.1292e-08	1.25676e-08	1.04589e-08	0.0945995	0.0464564	0.0346799	0.0374054	6.42104e-09	0.0469586	0.029761
Orotic acid	716	16.4966,0	5.96869e-09	7.0702e-09	8.27984e-09	8.67908e-09	9.91579e-09	8.76794e-09	8.11359e-09	5.36327e-09	6.92187e-09	9.48442e-09	7.46895e-09	9.43139e-09	8.89913e-09	7.92817e-09	7.2734e-09	7.49689e-09	9.11978e-09	7.42142e-09	7.9548e-09	6.76067e-09	7.67116e-09	0.00224692	9.36631e-09	0.00153938	1.07338e-08	1.21441e-08	9.89533e-09	0.000631057	0.0862881	0.0497179	0.048102	0.0343871	0.0478228	0.00620628	0.0454207	0.0060259	0.00753608	0.00814917	0.00836482	0.00751899
3-hydroxybenzoic acid	700	14.4838,0	5.96869e-09	7.0702e-09	8.27984e-09	8.67908e-09	9.91579e-09	0.000360941	6.01634e-05	5.36327e-09	6.92187e-09	9.48442e-09	0.00148917	0.000653547	0.000979635	0.000520396	0.000855233	7.49689e-09	9.11978e-09	0.00104139	0.000876789	0.00100392	0.000629559	6.89664e-09	9.36631e-09	9.8965e-09	1.07338e-08	1.21441e-08	9.89533e-09	9.8221e-09	0.0792125	0.0745884	0.0481495	0.0230632	0.0474322	9.4064e-09	0.0454076	0.0112058	0.0103771	0.0116953	0.0108316	0.0110274
glycine 1	820	8.50135,0	0.0151197	0.0121912	0.0121039	0.01181	0.0114916	0.0119456	0.0124437	0.0144475	0.0142611	0.0156024	0.0135029	0.0114772	0.0129315	0.0137038	0.00864782	0.00985422	0.0103141	0.0123413	0.0123549	0.0155385	0.0115085	6.89664e-09	0.0540896	0.0242064	0.0514672	0.0411461	0.0346217	0.0342552	1.01636e-08	1.2999e-08	0.0782155	0.0959883	0.0906521	9.4064e-09	0.0441426	0.0336652	0.0591669	0.0655478	0.069708	0.057022
2-Monopalmitin	724	23.9223,0	0.00578837	0.00634629	0.00734762	0.00709361	0.00490475	0.00689912	0.00639663	0.0338078	0.0417474	0.0380033	0.0421185	0.044356	0.0503542	0.0417312	0.0763295	0.0919732	0.104267	0.0735616	0.0878655	0.106374	0.0900618	0.0170498	0.0177341	0.00907891	0.0138542	0.0161089	0.0148661	0.014782	1.01636e-08	0.049055	0.110134	1.25676e-08	1.04589e-08	0.0887831	0.0413287	0.118178	0.123504	0.138956	0.134138	0.128694
Allylmalonic acid	313	11.5475,0	5.96869e-09	7.0702e-09	8.27984e-09	8.67908e-09	9.91579e-09	8.76794e-09	8.11359e-09	5.36327e-09	6.92187e-09	9.48442e-09	7.46895e-09	9.43139e-09	8.89913e-09	7.92817e-09	7.2734e-09	7.49689e-09	9.11978e-09	7.42142e-09	7.9548e-09	6.76067e-09	7.67116e-09	6.89664e-09	9.36631e-09	9.8965e-09	1.07338e-08	1.21441e-08	9.89533e-09	9.8221e-09	0.101232	0.083662	0.0228394	0.0212506	0.0187433	9.4064e-09	0.0412878	5.6846e-09	0.0118694	0.0106607	0.00775871	0.00757219
N-Acetyl-D-galactosamine 1	855	19.8757,0	0.0304856	0.0322493	0.0348413	0.0347862	0.0238228	0.0353238	0.0319182	0.0417999	0.0523073	0.0509403	0.0544492	0.0569978	0.0630078	0.0532504	0.0672668	0.0805073	0.0888182	0.0625565	0.0778436	0.0743545	0.0752245	0.0127107	0.00190408	0.00161007	0.00207428	0.00225163	0.00222378	0.00379575	1.01636e-08	0.0580551	1.1292e-08	0.0879037	0.0999489	9.4064e-09	0.0409846	0.0575787	0.0667351	0.0687888	0.0618292	0.063733
Dehydroepiandrosterone	566	24.9075,0	0.0262345	0.0286029	0.0295048	0.0340139	0.0224332	0.0327847	0.028929	0.0311697	0.0398322	0.0405905	0.0413738	0.0464068	0.0492208	0.0414323	0.0518861	0.0558243	0.0623615	0.0447893	0.0552794	0.059675	0.0549693	6.89664e-09	0.0042583	9.8965e-09	1.07338e-08	1.21441e-08	9.89533e-09	0.000709725	0.0450552	1.2999e-08	0.0468925	0.0848773	0.0666537	9.4064e-09	0.0405798	0.0286558	0.0360396	0.0342162	0.0353938	0.0335763
urea	749	10.2819,0	0.369735	0.240455	0.145493	0.227005	0.0867019	0.243519	0.218818	5.36327e-09	6.92187e-09	9.48442e-09	7.46895e-09	9.43139e-09	8.89913e-09	7.92817e-09	0.592875	0.786098	0.544527	0.749908	0.958099	1.25709	0.814767	0.11099	0.0288992	0.0213897	0.015588	0.0524189	0.024308	0.0422657	0.0581783	0.0966298	0.0207097	0.0100798	0.0227923	0.0229552	0.0385575	0.00216605	0.00255199	0.000811901	0.0140045	0.0048836
Ergosterol	400	29.4792,0	0.0805074	0.0988754	0.105998	0.0899453	0.103702	0.0929019	0.0953217	0.0645638	0.0722205	0.0644489	0.0824711	0.121732	0.106361	0.0852996	0.0714165	0.0791187	0.0948925	0.0691543	0.0878775	0.0803828	0.0804737	0.017472	0.0275316	0.0389187	1.07338e-08	0.0414143	0.0591432	0.0307466	1.01636e-08	0.180899	1.1292e-08	1.25676e-08	0.0453578	9.4064e-09	0.0377095	0.04494	0.0818267	0.0536743	0.054771	0.058803
1-Methylhydantoin 1	375	11.5379,0	5.96869e-09	7.0702e-09	8.27984e-09	8.67908e-09	9.91579e-09	8.76794e-09	8.11359e-09	5.36327e-09	6.92187e-09	9.48442e-09	7.46895e-09	9.43139e-09	8.89913e-09	7.92817e-09	7.2734e-09	0.000200395	9.11978e-09	0.000167145	0.0002121	3.00276e-05	0.000101614	6.89664e-09	9.36631e-09	9.8965e-09	1.07338e-08	1.21441e-08	9.89533e-09	9.8221e-09	1.01636e-08	0.0998641	0.0410597	0.039957	0.042271	9.4064e-09	0.037192	0.00690034	0.00664	0.00608124	0.00490148	0.00613077
Stigmasterol	731	29.7167,0	0.0143969	0.0190134	0.0015035	0.0328396	9.91579e-09	0.0195554	0.0145515	0.0270696	0.0326554	0.0816716	0.0329598	0.0557331	0.0560515	0.0476902	0.072899	0.0517575	0.0598935	0.0731966	0.0582231	0.052153	0.0613538	6.89664e-09	9.36631e-09	0.114111	1.07338e-08	1.21441e-08	0.121324	0.039239	0.0522968	0.0909347	0.0239536	0.0364114	0.00694158	0.0106358	0.0368623	0.104478	0.114376	0.0992823	0.0845527	0.100672
5-alpha-Dihydroprogesterone 1	479	26.8774,0	0.00740352	0.00849938	0.00913114	0.0098455	0.00731578	0.0117365	0.00898863	0.02164	0.0366624	0.0263612	0.0290554	0.0286098	0.0320397	0.0290614	0.0373838	0.0623871	0.0365348	0.0345729	0.0452146	0.0450541	0.0435245	6.89664e-09	9.36631e-09	0.0327018	1.07338e-08	1.21441e-08	9.89533e-09	0.0054503	0.0878734	0.0126367	0.0298135	0.0536889	0.0358598	9.4064e-09	0.0366454	0.0181082	0.0128862	0.0204328	0.0173507	0.0171945
Pelargonic acid	831	11.8855,0	0.022865	0.025017	0.0227448	0.0202843	0.0199942	0.0246287	0.022589	0.0248213	0.0316293	0.0367527	0.029727	0.0311069	0.0293634	0.0305668	0.0312017	0.0289721	0.0266003	0.0321751	0.0314295	0.0345035	0.0308137	0.0352937	0.0361355	0.0340185	0.0385172	0.0467025	0.0453721	0.0393399	0.0390974	0.0358144	0.0339384	0.0331818	0.0362896	0.0407885	0.0365183	0.0411445	0.0422447	0.0471568	0.0372735	0.0419549
Monoolein	727	25.4672,0	0.0460922	0.0477573	0.050504	0.0530995	0.036952	0.0506621	0.0475112	0.336094	0.398283	0.39359	0.404741	0.425579	0.481143	0.406572	0.578261	0.619106	0.649138	0.495391	0.619465	0.705201	0.611093	0.00235017	0.00226417	0.00194934	0.00248959	0.0038784	0.00391044	0.00280702	1.01636e-08	0.0517512	1.1292e-08	0.0650859	0.0897809	0.0103254	0.0361572	0.181374	0.202936	0.206037	6.05959e-09	0.147587
Glutaric Acid	724	12.4338,0	0.00288787	0.00273277	0.00105185	0.000830071	0.000386394	0.00245252	0.00172358	0.00238645	0.00257256	0.00245267	0.00438716	0.00272661	0.00347135	0.00299947	0.00331699	0.00355305	0.0014703	0.00197551	0.00370153	0.00114358	0.00252683	0.110436	0.101316	0.0578007	0.110134	0.0914224	0.0636311	0.0891233	1.01636e-08	1.2999e-08	1.1292e-08	1.25676e-08	1.04589e-08	0.210303	0.0350505	0.125682	0.132379	0.138944	0.131281	0.132071
Abietic Acid 1	648	23.2998,0	5.96869e-09	7.0702e-09	8.27984e-09	0.00307962	9.91579e-09	8.76794e-09	0.000513276	0.00116506	0.0155553	9.48442e-09	0.0140262	9.43139e-09	8.89913e-09	0.00512443	0.0201619	0.0226684	0.0252643	7.42142e-09	7.9548e-09	0.021413	0.0149179	6.89664e-09	9.36631e-09	9.8965e-09	1.07338e-08	1.21441e-08	9.89533e-09	9.8221e-09	1.01636e-08	0.0442961	1.1292e-08	0.0574198	0.0665868	0.0413633	0.0349443	5.6846e-09	5.70544e-09	0.0148306	0.0133078	0.0070346
1,2-Cyclohexanedione 4	590	15.6569,0	5.96869e-09	7.0702e-09	8.27984e-09	8.67908e-09	9.91579e-09	8.76794e-09	8.11359e-09	5.36327e-09	6.92187e-09	9.48442e-09	7.46895e-09	9.43139e-09	8.89913e-09	7.92817e-09	7.2734e-09	7.49689e-09	9.11978e-09	7.42142e-09	7.9548e-09	6.76067e-09	7.67116e-09	6.89664e-09	9.36631e-09	9.8965e-09	1.07338e-08	1.21441e-08	9.89533e-09	9.8221e-09	0.043723	1.2999e-08	0.0595862	0.0445811	0.0609196	9.4064e-09	0.0348017	0.00554424	5.70544e-09	6.42104e-09	0.00729549	0.00320994
3-(4-hydroxyphenyl)propionic acid	789	16.7191,0	5.96869e-09	7.0702e-09	8.27984e-09	8.67908e-09	9.91579e-09	8.76794e-09	8.11359e-09	5.36327e-09	6.92187e-09	9.48442e-09	7.46895e-09	9.43139e-09	8.89913e-09	7.92817e-09	7.2734e-09	7.49689e-09	9.11978e-09	7.42142e-09	7.9548e-09	6.76067e-09	7.67116e-09	0.14399	0.122588	0.0366044	0.134798	0.099224	0.0590269	0.0993718	0.00590694	1.2999e-08	0.0966281	0.00724244	0.0897437	0.00707919	0.0344334	0.0272602	0.027914	0.0282076	0.0256052	0.0272468
fucose 1	369	16.1938,0	0.334469	0.357051	0.360753	0.378198	0.324618	0.351935	0.351171	0.259205	0.290639	0.291439	0.286567	0.29714	0.292953	0.286324	0.367568	0.364254	0.352111	0.302597	0.338844	0.361365	0.34779	0.182915	0.204131	0.311643	0.20669	0.243371	0.280589	0.238223	1.01636e-08	1.2999e-08	1.1292e-08	1.25676e-08	1.04589e-08	0.205903	0.0343171	0.109209	0.0871206	0.117579	0.105392	0.104825
2-ketoadipate 4	684	10.1127,0	5.96869e-09	7.0702e-09	8.27984e-09	8.67908e-09	9.91579e-09	8.76794e-09	8.11359e-09	5.36327e-09	6.92187e-09	9.48442e-09	7.46895e-09	9.43139e-09	8.89913e-09	7.92817e-09	7.2734e-09	7.49689e-09	9.11978e-09	7.42142e-09	7.9548e-09	6.76067e-09	7.67116e-09	6.89664e-09	9.36631e-09	9.8965e-09	1.07338e-08	1.21441e-08	9.89533e-09	9.8221e-09	0.039581	0.0308574	0.0458387	0.0245996	0.0468939	0.0174399	0.0342017	0.00425311	0.00574746	0.00745864	0.00710769	0.00614173
cycloleucine 2	288	9.71649,0	0.0473398	0.0483954	0.0443513	0.0412162	0.0448276	0.0423922	0.0447537	5.36327e-09	0.0507732	0.0599409	0.0527539	0.0466836	0.0459413	0.0426822	0.0442292	0.0464094	0.0395422	0.0443614	0.0457178	0.0455011	0.0442935	0.0458111	0.0573415	0.0572234	0.0594846	0.0600511	0.0598549	0.0566278	0.0470612	1.2999e-08	1.1292e-08	0.0744101	1.04589e-08	0.0798045	0.033546	0.0339649	0.04309	0.0411326	0.03836	0.0391369
Aminomalonic acid	832	13.2405,0	0.0221892	0.0253887	0.0297671	0.026812	0.0181488	0.0230994	0.0242342	0.0371077	0.0380265	0.036013	0.0397034	0.0343973	0.035629	0.0368128	0.0397023	0.0383092	0.0397826	0.0348676	0.0389075	0.0391602	0.0384549	6.89664e-09	9.36631e-09	9.8965e-09	1.07338e-08	1.21441e-08	9.89533e-09	9.8221e-09	1.01636e-08	0.0217747	0.0178333	0.031381	0.0217341	0.106663	0.033231	0.0648319	0.0698855	0.0703285	0.0697349	0.0686952
ADRENOSTERONE 2	542	26.4118,0	0.0997275	0.110283	0.111337	0.113458	0.085137	0.112248	0.105365	0.0903282	0.109244	0.111608	0.110059	0.11863	0.119162	0.109839	0.12964	0.152794	0.173064	0.119311	0.153382	0.153548	0.146956	0.0157244	0.0160531	0.0127323	0.0153678	0.0161573	0.0135255	0.0149267	0.0682348	0.026659	0.0274626	0.0365864	0.0240228	0.0112837	0.0323749	0.0567533	0.0623148	0.0609184	0.052217	0.0580509
Methyl jasmonate 3	292	16.103,0	0.0276221	0.0255647	0.0266157	0.0268108	0.0245246	0.0242707	0.0259014	0.0252513	0.0284518	0.0342141	0.0297228	0.0274326	0.0257533	0.028471	0.0255692	0.0270623	0.0284682	0.025459	0.0256349	0.028579	0.0267954	0.0304264	0.0354806	0.0343255	0.0368103	0.039888	0.0345881	0.0352531	0.0312009	0.0315875	0.0267801	0.0320995	0.0260824	0.0461114	0.0323103	0.0281434	0.025535	0.0260302	0.0263157	0.0265061
Lactobionic Acid 2	431	25.9887,0	5.96869e-09	7.0702e-09	8.27984e-09	8.67908e-09	9.91579e-09	8.76794e-09	8.11359e-09	5.36327e-09	6.92187e-09	9.48442e-09	7.46895e-09	9.43139e-09	8.89913e-09	7.92817e-09	7.2734e-09	7.49689e-09	9.11978e-09	7.42142e-09	7.9548e-09	6.76067e-09	7.67116e-09	6.89664e-09	9.36631e-09	9.8965e-09	1.07338e-08	1.21441e-08	9.89533e-09	9.8221e-09	0.0208202	0.0208804	0.0569483	0.0420026	0.041922	9.4064e-09	0.0304289	0.00608526	0.00874852	0.00885266	0.00909451	0.00819524
oxalic acid	799	8.61863,0	0.040926	0.0397471	0.0374645	0.0395873	0.0454209	0.0358932	0.0398398	5.36327e-09	0.0451944	0.0492585	0.0447625	0.0368958	0.0357279	0.0353065	0.0358053	0.0337623	0.0333184	0.0365256	0.0337918	0.0346426	0.034641	0.0535744	0.0570831	0.0546314	0.0573052	0.0648943	0.0573103	0.0574665	1.01636e-08	1.2999e-08	0.0654296	0.0551101	0.0589866	9.4064e-09	0.0299211	0.0561724	0.0957529	0.0994291	0.101172	0.0881316
myo-inositol	819	19.9829,0	0.0352015	0.0403076	0.0323525	0.0336453	9.91579e-09	0.0317411	0.0288747	0.0650866	0.0754712	0.0770091	0.0752339	0.0760394	0.0814989	0.0750565	0.0797308	0.094214	0.111664	0.0804413	0.100684	0.0846636	0.0918996	6.89664e-09	0.137909	0.11426	0.121989	0.128203	0.0958415	0.0997004	1.01636e-08	1.2999e-08	1.1292e-08	1.25676e-08	1.04589e-08	0.177279	0.0295464	0.160747	0.176098	0.179274	0.161063	0.169296
D-Fructose 1,6-bisphosphate 1	246	25.0991,0	5.96869e-09	7.0702e-09	8.27984e-09	8.67908e-09	9.91579e-09	8.76794e-09	8.11359e-09	5.36327e-09	6.92187e-09	9.48442e-09	7.46895e-09	9.43139e-09	8.89913e-09	7.92817e-09	7.2734e-09	7.49689e-09	9.11978e-09	7.42142e-09	7.9548e-09	6.76067e-09	7.67116e-09	6.89664e-09	9.36631e-09	9.8965e-09	1.07338e-08	1.21441e-08	9.89533e-09	9.8221e-09	0.0657588	0.00896534	1.1292e-08	0.0473064	1.04589e-08	0.0466461	0.0281128	5.6846e-09	0.00371961	0.00343302	0.00365922	0.00270296
lysine	691	18.3587,0	5.96869e-09	7.0702e-09	8.27984e-09	8.67908e-09	9.91579e-09	8.76794e-09	8.11359e-09	0.017743	0.0175909	0.00880433	0.0158892	0.0143207	0.0194527	0.0156335	0.0217654	0.0295492	0.0176743	0.0110666	0.0388444	0.0353678	0.0257113	6.89664e-09	0.0877403	0.0102059	0.0855705	0.0289581	0.015992	0.0380778	0.0739211	1.2999e-08	1.1292e-08	0.093344	1.04589e-08	9.4064e-09	0.0278775	0.395111	0.455165	0.465588	6.05959e-09	0.328966
3-Hydroxypyridine	770	8.79978,0	0.0209169	0.0200225	0.0185107	0.0182608	0.0220286	0.019682	0.0199036	0.019003	0.0209665	0.0235276	0.0215296	0.0191576	0.0196991	0.0206472	0.0199134	0.0208084	0.0183404	0.0199186	0.0190303	0.0211515	0.0198604	0.0276427	0.0304741	0.0309421	0.0326453	1.21441e-08	0.0284294	0.0250223	0.0356465	0.0441945	0.0261147	0.0276411	0.0268388	9.4064e-09	0.0267393	0.0119124	0.0149278	0.0161646	0.0152855	0.0145726
3-Methylglutaric Acid	446	12.5909,0	5.96869e-09	7.0702e-09	8.27984e-09	8.67908e-09	9.91579e-09	8.76794e-09	8.11359e-09	5.36327e-09	6.92187e-09	9.48442e-09	7.46895e-09	9.43139e-09	8.89913e-09	7.92817e-09	7.2734e-09	7.49689e-09	9.11978e-09	7.42142e-09	7.9548e-09	6.76067e-09	7.67116e-09	6.89664e-09	9.36631e-09	9.8965e-09	1.07338e-08	1.21441e-08	9.89533e-09	9.8221e-09	1.01636e-08	0.101062	0.0462418	1.25676e-08	1.04589e-08	0.0128625	0.0266944	0.0117546	5.70544e-09	0.0106003	0.0101926	0.00813686
sorbitol	857	18.4003,0	0.0253678	0.0269136	0.0231199	0.0257727	0.015496	0.0244957	0.0235276	0.116391	0.143216	0.147263	0.136062	0.15486	8.89913e-09	0.116299	7.2734e-09	7.49689e-09	9.11978e-09	7.42142e-09	7.9548e-09	6.76067e-09	7.67116e-09	6.89664e-09	9.36631e-09	9.8965e-09	1.07338e-08	1.21441e-08	9.89533e-09	9.8221e-09	1.01636e-08	0.152425	1.1292e-08	1.25676e-08	1.04589e-08	9.4064e-09	0.0254042	5.6846e-09	5.70544e-09	0.131976	0.123075	0.0637629
lactic acid	577	7.53169,0	0.0769776	0.0786125	0.0690082	0.0689527	0.0803505	0.0659204	0.0733036	0.0691104	0.0742383	0.0955305	0.080419	0.0699916	0.0587059	0.0746659	0.0730293	0.0703606	0.0640076	0.0612218	0.0606374	0.069255	0.0664186	0.089722	0.0954774	0.0423257	0.0963898	0.110234	0.100454	0.0891006	0.0295194	1.2999e-08	1.1292e-08	0.0311795	0.0238167	0.065978	0.0250823	0.358185	0.656517	0.629067	0.56672	0.552622
ornithine 1	742	17.2778,0	5.96869e-09	7.0702e-09	8.27984e-09	8.67908e-09	9.91579e-09	8.76794e-09	8.11359e-09	5.36327e-09	6.92187e-09	9.48442e-09	7.46895e-09	9.43139e-09	8.89913e-09	7.92817e-09	7.2734e-09	7.49689e-09	9.11978e-09	7.42142e-09	7.9548e-09	6.76067e-09	7.67116e-09	0.0557245	0.0278172	9.8965e-09	0.0317144	1.21441e-08	9.89533e-09	0.0192094	1.01636e-08	1.2999e-08	1.1292e-08	1.25676e-08	1.04589e-08	0.148087	0.0246812	0.0344813	5.70544e-09	0.046388	6.05959e-09	0.0202173
tartaric acid	352	15.1079,0	0.0109335	0.0131585	0.0111652	0.0103052	0.012358	0.0109297	0.011475	5.36327e-09	0.0177483	0.0179556	0.0142556	0.0136695	0.0145144	0.0130239	0.0105167	0.0101897	0.00915073	0.0110009	0.0101804	0.012242	0.0105467	0.0172797	0.0217967	0.0158145	0.0225388	0.0279972	0.0168972	0.0203874	0.0237722	0.0365622	0.0153245	0.0164167	0.0185596	0.0307208	0.0235593	0.0179717	0.0142479	0.0153295	0.0154124	0.0157404
lactulose 2	673	24.8802,0	5.96869e-09	7.0702e-09	8.27984e-09	8.67908e-09	9.91579e-09	8.76794e-09	8.11359e-09	5.36327e-09	6.92187e-09	9.48442e-09	7.46895e-09	9.43139e-09	8.89913e-09	7.92817e-09	7.2734e-09	7.49689e-09	9.11978e-09	7.42142e-09	7.9548e-09	6.76067e-09	7.67116e-09	0.015803	0.01706	0.0123759	0.0185306	1.21441e-08	0.0136031	0.0128954	0.0322343	0.0256454	1.1292e-08	0.0562523	1.04589e-08	0.020433	0.0224275	0.0055544	5.70544e-09	0.00608001	0.00683093	0.00461634
Dodecanol	238	14.3833,0	0.0146328	0.0167925	0.0159534	0.0136625	0.0149759	0.015887	0.0153173	5.36327e-09	0.0198338	0.0191688	0.0178767	0.0159247	0.0148505	0.0146091	0.0170504	0.0145529	0.0135498	0.0155968	0.0155477	0.0182633	0.0157602	0.0170301	0.0218888	0.0192088	0.0215292	0.0245431	0.0203341	0.0207557	1.01636e-08	0.0348959	0.0148192	0.0273598	0.0244318	0.026072	0.0212631	0.0159752	0.0159982	0.0173498	0.0178129	0.016784
3-Isochromanone	318	14.1356,0	5.96869e-09	7.0702e-09	8.27984e-09	8.67908e-09	9.91579e-09	8.76794e-09	8.11359e-09	5.36327e-09	6.92187e-09	9.48442e-09	7.46895e-09	9.43139e-09	8.89913e-09	7.92817e-09	7.2734e-09	7.49689e-09	9.11978e-09	7.42142e-09	7.9548e-09	6.76067e-09	7.67116e-09	6.89664e-09	9.36631e-09	9.8965e-09	1.07338e-08	1.21441e-08	9.89533e-09	9.8221e-09	0.0427079	1.2999e-08	0.0289925	1.25676e-08	0.0347877	0.0122403	0.0197881	0.0183145	5.70544e-09	0.0182784	6.05959e-09	0.00914823
2-ketobutyric acid 2	299	7.62247,0	0.0902779	0.107629	0.0901958	0.0822428	0.0920002	0.0829314	0.0908795	5.36327e-09	0.120985	0.13267	0.104452	0.0963093	0.08992	0.0907228	0.0896207	0.0970664	0.0760992	0.0825153	0.0809338	0.0819802	0.0847026	0.108815	0.123573	0.108903	0.121	0.132226	0.114542	0.118176	1.01636e-08	1.2999e-08	1.1292e-08	1.25676e-08	1.04589e-08	0.118443	0.0197405	0.0511371	0.0771515	0.0720846	0.0971285	0.0743754
Phenaceturic acid 2	812	18.1046,0	0.0573624	0.055278	0.0532671	0.0562115	0.0408938	8.76794e-09	0.0438354	0.0913239	0.0892019	0.0977962	0.111058	0.101153	8.89913e-09	0.0817554	0.117709	7.49689e-09	0.158382	0.123092	7.9548e-09	0.135026	0.0890348	6.89664e-09	9.36631e-09	9.8965e-09	1.07338e-08	1.21441e-08	9.89533e-09	9.8221e-09	0.110556	1.2999e-08	1.1292e-08	1.25676e-08	1.04589e-08	0.00342344	0.0189966	0.0848434	0.0919945	6.42104e-09	0.0886561	0.0663735
2-Amino-2-norbornanecarboxylic acid 1	324	14.2631,0	0.0115263	0.0134467	0.011765	0.0109804	0.01185	0.0119124	0.0119135	5.36327e-09	0.0142016	0.0157865	0.0135587	0.0126844	0.0125847	0.0114693	0.0127837	0.0129113	0.00974094	0.0127799	0.0114986	0.0127471	0.0120769	0.0135917	0.0170594	0.0139441	0.0159217	0.0182531	0.0153971	0.0156945	0.0182195	0.0233495	0.0127201	0.0194907	0.0191015	0.0187776	0.0186098	0.0132209	0.0149788	0.0144165	0.0137952	0.0141028
5-Aminoimidazole-4-carboxamide 2	289	17.0491,0	5.96869e-09	7.0702e-09	8.27984e-09	8.67908e-09	9.91579e-09	8.76794e-09	8.11359e-09	5.36327e-09	6.92187e-09	9.48442e-09	7.46895e-09	9.43139e-09	8.89913e-09	7.92817e-09	7.2734e-09	7.49689e-09	9.11978e-09	7.42142e-09	7.9548e-09	6.76067e-09	7.67116e-09	6.89664e-09	9.36631e-09	9.8965e-09	1.07338e-08	1.21441e-08	9.89533e-09	9.8221e-09	0.0131847	0.0230434	0.0257569	0.0234488	0.0239164	9.4064e-09	0.018225	0.00271078	0.00288515	0.00323779	0.00347171	0.00307636
O-acetylserine 1	316	12.2252,0	0.0120675	0.0145393	0.0126927	0.0127288	0.0107059	0.0119622	0.0124494	0.0145161	0.0162127	0.0192937	0.016919	0.0171727	0.0148577	0.0164953	0.0221167	0.0201437	0.017428	0.0147929	0.0167888	0.0157892	0.0178432	0.017085	0.020745	0.0149502	0.0217844	0.0166585	0.0151713	0.0177324	1.01636e-08	0.0233838	0.0178414	0.0157336	0.0216588	0.0285467	0.0178607	0.0056142	0.00430735	0.00514703	0.00542124	0.00512245
4-Cholesten-3-one 3	491	29.3125,0	0.0166795	0.00683262	0.016437	0.0183752	0.0125305	0.0177825	0.0147729	0.00157557	0.0142383	0.0130722	0.0122226	0.0127231	0.0175347	0.0118944	0.00036276	0.00525876	0.0153648	0.0145387	0.0108936	0.0163796	0.0104664	6.89664e-09	9.36631e-09	9.8965e-09	1.07338e-08	1.21441e-08	9.89533e-09	9.8221e-09	0.0139768	0.00949379	0.0362182	0.0231679	0.0164994	0.00709483	0.0177418	0.0408857	0.0378983	0.059601	0.0633632	0.0504371
succinate semialdehyde 2	319	9.45569,0	0.0273543	0.0270533	0.0177141	0.0262493	0.024314	0.0205366	0.0238703	0.0210885	0.0269899	0.0236886	0.0223986	0.0179438	0.0161122	0.0213703	0.0257649	0.0251106	0.0217184	0.0233799	0.0224284	0.0223873	0.0234649	6.89664e-09	0.0847581	0.0738049	0.0905001	0.108905	0.0760082	0.0723295	0.0325269	1.2999e-08	0.0171276	1.25676e-08	1.04589e-08	0.0553434	0.0174997	5.6846e-09	0.0196633	0.0215887	0.0196959	0.015237
Citraconic acid degr1	298	10.1569,0	0.0164608	0.0180417	0.0170157	0.014904	0.0173335	0.0158366	0.0165987	5.36327e-09	0.0202827	0.0221669	0.0201272	0.0165167	0.0179772	0.0161784	0.0154364	0.0165821	0.0136429	0.0165394	0.0162037	0.0163339	0.0157897	0.020572	0.0254436	0.0227313	0.026057	0.0264345	0.0233684	0.0241011	1.01636e-08	0.0241118	0.0127385	0.0208523	0.0144372	0.0292129	0.0168921	0.0138382	0.0155711	0.0140948	0.014046	0.0143875
sorbose 2	816	17.9083,0	0.02616	0.0477927	0.0152195	0.0147227	0.0110078	0.014563	0.0215776	0.0303718	6.92187e-09	9.48442e-09	0.0197188	9.43139e-09	8.89913e-09	0.00834843	7.2734e-09	0.023805	9.11978e-09	7.42142e-09	7.9548e-09	6.76067e-09	0.00396751	6.89664e-09	9.36631e-09	9.8965e-09	1.07338e-08	1.21441e-08	9.89533e-09	9.8221e-09	1.01636e-08	1.2999e-08	0.100909	1.25676e-08	1.04589e-08	9.4064e-09	0.0168182	0.113112	0.110981	0.116182	0.11126	0.112884
salicylic acid	303	13.7289,0	5.96869e-09	7.0702e-09	8.27984e-09	8.67908e-09	9.91579e-09	8.76794e-09	8.11359e-09	5.36327e-09	6.92187e-09	9.48442e-09	7.46895e-09	9.43139e-09	8.89913e-09	7.92817e-09	7.2734e-09	7.49689e-09	9.11978e-09	7.42142e-09	7.9548e-09	6.76067e-09	7.67116e-09	6.89664e-09	9.36631e-09	9.8965e-09	1.07338e-08	1.21441e-08	9.89533e-09	9.8221e-09	1.01636e-08	0.0450021	1.1292e-08	0.0129922	0.0397414	9.4064e-09	0.0162893	0.00606265	0.00565837	0.00627883	0.00639565	0.00609887
L-Allothreonine 1	882	12.1581,0	0.113882	0.116478	0.11256	0.118085	0.0736897	0.1077	0.107066	0.151698	0.16811	0.153735	0.175992	0.160878	0.173512	0.163987	0.212825	0.236964	0.222957	0.190319	0.244616	0.221636	0.221553	6.89664e-09	9.36631e-09	0.262728	1.07338e-08	0.630344	0.400325	0.215566	0.0246416	0.0137352	0.0127609	0.0231268	0.0156667	0.00391748	0.0156414	0.207855	0.242524	0.231168	0.225006	0.226638
5-aminovaleric acid lactam	816	8.86733,0	5.96869e-09	7.0702e-09	8.27984e-09	8.67908e-09	9.91579e-09	8.76794e-09	8.11359e-09	5.36327e-09	6.92187e-09	9.48442e-09	7.46895e-09	9.43139e-09	8.89913e-09	7.92817e-09	7.2734e-09	7.49689e-09	9.11978e-09	7.42142e-09	7.9548e-09	6.76067e-09	7.67116e-09	6.89664e-09	0.083941	0.0168363	0.13413	0.0773723	0.0286343	0.056819	0.0161624	0.0156487	0.0195442	0.0155171	0.0208374	9.4064e-09	0.0146183	0.0594957	0.0950555	0.0957847	0.0887964	0.0847831
pentadecanoic acid	786	18.6505,0	0.00756019	0.00854372	0.00839637	0.00852106	0.00686968	0.00799993	0.00798183	0.0154531	0.0195187	0.0194044	0.0180007	0.0204369	0.0207443	0.0189264	0.0742805	0.0325358	0.0366499	0.0237868	0.0298422	0.0294117	0.0377512	6.89664e-09	0.158618	0.108413	0.155921	0.162988	0.150841	0.122797	1.01636e-08	1.2999e-08	1.1292e-08	0.0599456	1.04589e-08	0.01918	0.0131876	0.0922953	0.0720391	0.0741052	0.0588009	0.0743101
2-aminoethanethiol	496	21.0545,0	5.96869e-09	7.0702e-09	8.27984e-09	8.67908e-09	9.91579e-09	8.76794e-09	8.11359e-09	5.36327e-09	6.92187e-09	9.48442e-09	7.46895e-09	9.43139e-09	8.89913e-09	7.92817e-09	7.2734e-09	7.49689e-09	9.11978e-09	7.42142e-09	7.9548e-09	6.76067e-09	7.67116e-09	6.89664e-09	9.36631e-09	9.8965e-09	1.07338e-08	1.21441e-08	9.89533e-09	9.8221e-09	1.01636e-08	0.0374943	1.1292e-08	0.0228721	0.0174699	9.4064e-09	0.0129727	0.0167535	0.0184173	0.0181158	0.0173301	0.0176541
Dehydroascorbic Acid 1	387	17.5688,0	5.96869e-09	7.0702e-09	8.27984e-09	8.67908e-09	9.91579e-09	8.76794e-09	8.11359e-09	0.0185584	0.0152482	9.48442e-09	0.0128287	9.43139e-09	8.89913e-09	0.00777256	0.0190609	0.0207997	0.0214671	0.0168061	0.0196621	0.0255998	0.0205659	6.89664e-09	9.36631e-09	9.8965e-09	1.07338e-08	1.21441e-08	9.89533e-09	9.8221e-09	1.01636e-08	0.0481773	1.1292e-08	1.25676e-08	1.04589e-08	0.0263513	0.0124214	0.0158992	5.70544e-09	0.0154017	6.05959e-09	0.00782523
Beta-Sitosterol	384	30.5387,0	0.00866428	0.0104761	0.00966167	0.0116368	0.00954247	0.00942787	0.00990153	0.00468059	0.0102695	0.0127931	0.0121338	0.0130577	0.0145093	0.0112407	0.0160492	0.0114847	0.0159792	0.0161686	0.0123559	0.0138966	0.0143224	6.89664e-09	9.36631e-09	9.8965e-09	1.07338e-08	1.21441e-08	9.89533e-09	9.8221e-09	0.0452626	1.2999e-08	1.1292e-08	0.0163529	0.00547285	9.4064e-09	0.0111814	0.00707706	0.00403194	0.00628397	0.00733075	0.00618093
xanthosine	526	24.8173,0	5.96869e-09	7.0702e-09	8.27984e-09	8.67908e-09	9.91579e-09	8.76794e-09	8.11359e-09	5.36327e-09	6.92187e-09	9.48442e-09	7.46895e-09	9.43139e-09	8.89913e-09	7.92817e-09	7.2734e-09	7.49689e-09	9.11978e-09	7.42142e-09	7.9548e-09	6.76067e-09	7.67116e-09	6.89664e-09	9.36631e-09	9.8965e-09	1.07338e-08	1.21441e-08	9.89533e-09	9.8221e-09	0.0172207	0.00387283	0.0182843	0.00783258	0.0176414	9.4064e-09	0.0108086	5.6846e-09	0.0015862	0.00128855	0.00122804	0.0010257
N-Acetyltryptophan 2	289	22.5456,0	5.96869e-09	0.0354601	0.0368565	0.0327711	0.0366908	0.0307402	0.0287531	5.36327e-09	6.92187e-09	0.0521234	0.0393978	0.0409409	0.0417534	0.0290359	0.0392253	0.0395953	0.0409522	0.0360869	0.034947	0.0394711	0.0383796	0.0346656	0.0416913	0.0401454	0.0426866	0.0570788	0.0397377	0.0426676	1.01636e-08	1.2999e-08	1.1292e-08	1.25676e-08	1.04589e-08	0.0580071	0.00966786	0.0420097	0.0454388	0.0479283	0.0507039	0.0465202
beta-Alanine 2	898	12.7382,0	5.96869e-09	7.0702e-09	8.27984e-09	8.67908e-09	9.91579e-09	8.76794e-09	8.11359e-09	5.36327e-09	6.92187e-09	9.48442e-09	7.46895e-09	9.43139e-09	8.89913e-09	7.92817e-09	7.2734e-09	7.49689e-09	9.11978e-09	7.42142e-09	7.9548e-09	6.76067e-09	7.67116e-09	0.281297	0.300848	0.170098	0.365926	0.288084	0.197595	0.267308	0.0157141	1.2999e-08	1.1292e-08	1.25676e-08	1.04589e-08	0.0394867	0.00920014	0.0377274	0.039511	0.0387961	0.0341975	0.037558
Phenylacetic acid	818	11.0725,0	0.00860485	0.00940853	0.00911307	0.00750586	0.00852889	0.00822621	0.00856457	5.36327e-09	0.0119564	0.0127712	0.000209372	0.010318	0.000223678	0.00591312	0.000152593	0.0107072	0.000203831	0.000258333	0.00019796	0.00962902	0.00352483	0.0145897	0.0158795	0.0132853	0.0167383	0.0168089	0.0135824	0.0151474	0.0102358	1.2999e-08	0.0126275	1.25676e-08	0.012308	0.0185473	0.0089531	0.0111415	0.014899	0.0152145	0.0115858	0.0132102
3-Hydroxypalmitic acid	760	21.1803,0	5.96869e-09	7.0702e-09	8.27984e-09	8.67908e-09	9.91579e-09	8.76794e-09	8.11359e-09	5.36327e-09	6.92187e-09	9.48442e-09	7.46895e-09	9.43139e-09	8.89913e-09	7.92817e-09	7.2734e-09	7.49689e-09	9.11978e-09	7.42142e-09	7.9548e-09	6.76067e-09	7.67116e-09	0.187409	0.145239	0.0840244	0.138236	0.139576	0.13016	0.137441	0.00510667	0.0356778	0.00497692	0.00362945	0.00389723	9.4064e-09	0.00888135	0.0371686	0.0438247	0.0450509	0.0375357	0.040895
2-Deoxy-D-galactose 2	548	16.8482,0	0.00183165	7.0702e-09	0.00149024	8.67908e-09	0.00176478	0.00218811	0.00121247	0.00679299	0.00684073	0.00688256	0.00620886	0.00716125	0.00750949	0.00689931	0.00196315	0.00343174	0.00376296	0.00289629	0.0036745	0.00357815	0.0032178	6.89664e-09	9.36631e-09	9.8965e-09	1.07338e-08	1.21441e-08	9.89533e-09	9.8221e-09	1.01636e-08	1.2999e-08	1.1292e-08	1.25676e-08	1.04589e-08	0.0529711	0.00882853	0.0409559	0.0457975	0.0457542	0.0440456	0.0441383
3-Methylbenzyl Alcohol	272	10.2407,0	5.96869e-09	7.0702e-09	8.27984e-09	8.67908e-09	9.91579e-09	8.76794e-09	8.11359e-09	5.36327e-09	6.92187e-09	9.48442e-09	7.46895e-09	9.43139e-09	8.89913e-09	7.92817e-09	7.2734e-09	7.49689e-09	9.11978e-09	7.42142e-09	7.9548e-09	6.76067e-09	7.67116e-09	6.89664e-09	9.36631e-09	9.8965e-09	1.07338e-08	1.21441e-08	9.89533e-09	9.8221e-09	0.00165774	0.00836573	0.0203185	1.25676e-08	0.021384	9.4064e-09	0.00862101	5.6846e-09	0.00168508	0.00204112	0.00204181	0.001442
methyl heptadecanoate	363	19.4669,0	5.96869e-09	7.0702e-09	8.27984e-09	8.67908e-09	9.91579e-09	8.76794e-09	8.11359e-09	5.36327e-09	6.92187e-09	9.48442e-09	7.46895e-09	9.43139e-09	8.89913e-09	7.92817e-09	7.2734e-09	7.49689e-09	9.11978e-09	7.42142e-09	7.9548e-09	6.76067e-09	7.67116e-09	6.89664e-09	0.0950015	0.0621498	0.0891241	0.0875826	0.0808477	0.0691176	1.01636e-08	1.2999e-08	0.0248767	1.25676e-08	0.0241287	9.4064e-09	0.00816757	5.6846e-09	0.0168662	0.0164357	0.0159533	0.0123138
Itaconic acid	471	11.4916,0	0.0228391	0.0178503	0.027509	0.0254019	0.030189	0.0209057	0.0241158	0.019336	0.0208489	0.0287038	0.0254634	0.0314116	0.0262914	0.0253425	0.0220805	7.49689e-09	0.0160695	0.0241886	0.0365117	6.76067e-09	0.0164751	0.00459249	9.36631e-09	0.0484078	0.00770364	0.0127603	0.00997039	0.0139058	1.01636e-08	1.2999e-08	1.1292e-08	1.25676e-08	1.04589e-08	0.0453325	0.00755543	5.6846e-09	0.0516769	0.0552647	0.049485	0.0391066
Diglycerol 1	445	16.4905,0	5.96869e-09	7.0702e-09	8.27984e-09	8.67908e-09	9.91579e-09	8.76794e-09	8.11359e-09	5.36327e-09	6.92187e-09	9.48442e-09	7.46895e-09	9.43139e-09	8.89913e-09	7.92817e-09	7.2734e-09	7.49689e-09	9.11978e-09	7.42142e-09	7.9548e-09	6.76067e-09	7.67116e-09	6.89664e-09	9.36631e-09	9.8965e-09	1.07338e-08	1.21441e-08	9.89533e-09	9.8221e-09	0.0104315	0.00753191	0.00917482	0.0068385	0.00844811	0.0022602	0.0074475	0.00125956	0.00174092	0.00149288	0.00201602	0.00162735
Fluorene	454	15.278,0	5.96869e-09	7.0702e-09	8.27984e-09	8.67908e-09	9.91579e-09	8.76794e-09	8.11359e-09	5.36327e-09	6.92187e-09	9.48442e-09	7.46895e-09	9.43139e-09	8.89913e-09	7.92817e-09	7.2734e-09	7.49689e-09	9.11978e-09	7.42142e-09	7.9548e-09	6.76067e-09	7.67116e-09	6.89664e-09	9.36631e-09	9.8965e-09	1.07338e-08	1.21441e-08	9.89533e-09	9.8221e-09	0.0031208	0.0180485	0.00968896	0.00207242	0.0113752	9.4064e-09	0.00738432	0.00113121	5.70544e-09	0.00120768	0.00127856	0.000904362
hydroxylamine	527	8.37772,0	0.00951671	0.00963826	0.0102196	0.0108623	0.0121562	0.0108316	0.0105374	0.00773476	0.00854113	0.0116174	0.0106223	0.00999129	0.010175	0.00978031	0.0105527	0.0106748	0.0113888	0.0110149	0.0109122	6.76067e-09	0.00909056	0.01268	0.0139736	0.0141345	0.0172062	0.0157549	0.0145299	0.0147132	0.0121935	1.2999e-08	0.015958	0.015489	1.04589e-08	9.4064e-09	0.00727341	5.6846e-09	0.00511168	0.00607668	0.00734744	0.00463395
Atropine	335	21.8057,0	0.162328	0.171293	0.167423	0.177016	0.133713	0.158694	0.161744	0.230218	0.285813	0.292119	0.286944	0.307122	0.33209	0.289051	0.408487	0.471834	0.562214	0.354062	0.442909	0.323684	0.427199	6.89664e-09	9.36631e-09	9.8965e-09	1.07338e-08	1.21441e-08	9.89533e-09	9.8221e-09	0.00154402	0.00125692	0.00125574	0.0304521	0.00196938	0.00583068	0.00705148	0.256036	0.168464	0.232907	0.187558	0.211241
oxamide	407	11.5665,0	0.0159198	0.018245	0.0145419	0.0157594	0.01558	0.0147387	0.0157975	0.0167325	0.020037	0.0199317	0.0201483	0.0173465	0.0168132	0.0185015	0.0210295	0.0221735	0.0194678	0.0190605	0.0193896	0.0195085	0.0201049	0.0272498	0.0316272	0.028704	0.0331598	0.0324498	0.0272393	0.0300717	0.00952189	0.0035818	0.00235651	0.00492623	0.00292373	0.0182662	0.00692939	0.000559264	5.70544e-09	0.000261877	0.000219634	0.000260195
allose 1	346	15.3814,0	5.96869e-09	7.0702e-09	8.27984e-09	8.67908e-09	9.91579e-09	8.76794e-09	8.11359e-09	5.36327e-09	6.92187e-09	9.48442e-09	7.46895e-09	9.43139e-09	8.89913e-09	7.92817e-09	7.2734e-09	7.49689e-09	9.11978e-09	7.42142e-09	7.9548e-09	6.76067e-09	7.67116e-09	6.89664e-09	9.36631e-09	9.8965e-09	1.07338e-08	1.21441e-08	9.89533e-09	9.8221e-09	0.00623603	1.2999e-08	0.0112989	0.0065143	0.0115021	0.00597234	0.00692061	5.6846e-09	0.00150942	6.42104e-09	0.00140041	0.00072746
2-Furoic Acid	258	8.71,0	5.96869e-09	7.0702e-09	8.27984e-09	8.67908e-09	9.91579e-09	8.76794e-09	8.11359e-09	5.36327e-09	6.92187e-09	9.48442e-09	7.46895e-09	9.43139e-09	8.89913e-09	7.92817e-09	7.2734e-09	7.49689e-09	9.11978e-09	7.42142e-09	7.9548e-09	6.76067e-09	7.67116e-09	6.89664e-09	9.36631e-09	9.8965e-09	1.07338e-08	1.21441e-08	9.89533e-09	9.8221e-09	0.00516294	1.2999e-08	0.0138272	0.00631893	0.0154912	9.4064e-09	0.00680005	0.00239447	0.00376999	6.42104e-09	0.00396627	0.00253269
3-Aminoisobutyric acid 1	698	13.1431,0	0.0042777	0.00410166	0.00457535	8.67908e-09	0.00483506	8.76794e-09	0.00296496	5.36327e-09	0.0058233	0.00687158	0.00795908	9.43139e-09	8.89913e-09	0.00344233	0.00896044	0.0064396	9.11978e-09	7.42142e-09	0.00625123	0.00856176	0.00503551	0.0354184	0.0466905	0.0393706	0.0641562	0.0567703	0.0475698	0.0483293	1.01636e-08	0.0196908	1.1292e-08	1.25676e-08	1.04589e-08	0.0202755	0.00666107	0.0268697	0.0356027	6.42104e-09	0.0396845	0.0255392
xylitol	758	16.0281,0	0.00682094	0.00556133	8.27984e-09	8.67908e-09	9.91579e-09	8.76794e-09	0.00206372	0.0341357	0.0326211	0.034201	0.0362429	0.0354532	0.0299503	0.0337674	0.0169968	0.0183544	0.0187138	0.0220845	0.0203127	0.0257935	0.0203759	0.0157411	0.0142914	0.0119938	0.0165654	0.0153355	9.89533e-09	0.0123212	1.01636e-08	1.2999e-08	1.1292e-08	1.25676e-08	1.04589e-08	0.0379651	0.00632752	1.36542	1.37884	1.46697	1.46519	1.4191
asparagine 3	505	15.1782,0	5.96869e-09	7.0702e-09	8.27984e-09	8.67908e-09	9.91579e-09	8.76794e-09	8.11359e-09	5.36327e-09	6.92187e-09	9.48442e-09	7.46895e-09	9.43139e-09	8.89913e-09	7.92817e-09	7.2734e-09	7.49689e-09	9.11978e-09	7.42142e-09	7.9548e-09	6.76067e-09	7.67116e-09	6.89664e-09	0.0160559	9.8965e-09	0.0169139	0.00554591	0.00254367	0.00684323	1.01636e-08	0.0254149	1.1292e-08	1.25676e-08	0.00823416	9.4064e-09	0.00560818	0.00134359	0.00147164	0.00188998	0.00145416	0.00153984
Adipamide 2	514	15.3238,0	5.96869e-09	7.0702e-09	8.27984e-09	8.67908e-09	9.91579e-09	8.76794e-09	8.11359e-09	5.36327e-09	6.92187e-09	9.48442e-09	7.46895e-09	9.43139e-09	8.89913e-09	7.92817e-09	7.2734e-09	7.49689e-09	9.11978e-09	7.42142e-09	7.9548e-09	6.76067e-09	7.67116e-09	6.89664e-09	9.36631e-09	9.8965e-09	1.07338e-08	1.21441e-08	9.89533e-09	9.8221e-09	0.0109201	0.00865276	0.00915065	1.25676e-08	1.04589e-08	0.004241	0.00549408	5.6846e-09	0.00200061	6.42104e-09	0.00191479	0.000978851
o-cresol	599	8.70515,0	0.00614159	0.00627226	0.00651452	0.00563243	0.00599266	0.00515815	0.00595193	0.00617763	0.00623297	0.00728853	0.0067534	0.00669591	0.00553918	0.00644794	0.0056249	0.0054987	0.00586018	0.00572241	0.00568178	0.00586057	0.00570809	0.00694671	0.0077362	0.00840643	0.00907454	0.00878834	0.0074073	0.00805992	0.00582745	1.2999e-08	0.00520955	0.00529673	0.00690245	0.00920097	0.00540619	0.00325454	0.00510155	0.00559279	0.00496618	0.00472876
N-alpha-Acetyl-L-ornithine 2	294	19.0569,0	0.130037	0.129707	0.130051	0.136379	0.108953	0.125589	0.126786	0.190833	0.209705	0.205824	0.225503	0.213464	0.216637	0.210328	0.281673	0.32964	0.358535	0.237518	0.302707	0.317494	0.304594	6.89664e-09	9.36631e-09	9.8965e-09	1.07338e-08	1.21441e-08	9.89533e-09	9.8221e-09	0.0083991	1.2999e-08	0.0235354	1.25676e-08	1.04589e-08	9.4064e-09	0.00532243	0.185805	0.158221	0.148931	0.124857	0.154453
Maleamate 1	326	14.4438,0	5.96869e-09	7.0702e-09	8.27984e-09	8.67908e-09	9.91579e-09	8.76794e-09	8.11359e-09	5.36327e-09	6.92187e-09	9.48442e-09	7.46895e-09	9.43139e-09	8.89913e-09	7.92817e-09	7.2734e-09	7.49689e-09	9.11978e-09	7.42142e-09	7.9548e-09	6.76067e-09	7.67116e-09	6.89664e-09	9.36631e-09	9.8965e-09	1.07338e-08	1.21441e-08	9.89533e-09	9.8221e-09	1.01636e-08	1.2999e-08	0.00928199	0.0113858	1.04589e-08	0.00785688	0.00475412	5.6846e-09	5.70544e-09	0.00217198	0.00238532	0.00113933
Citramalic acid	421	13.3116,0	5.96869e-09	7.0702e-09	8.27984e-09	8.67908e-09	9.91579e-09	8.76794e-09	8.11359e-09	5.36327e-09	6.92187e-09	9.48442e-09	7.46895e-09	9.43139e-09	8.89913e-09	7.92817e-09	7.2734e-09	7.49689e-09	9.11978e-09	7.42142e-09	7.9548e-09	6.76067e-09	7.67116e-09	6.89664e-09	9.36631e-09	9.8965e-09	1.07338e-08	1.21441e-08	9.89533e-09	9.8221e-09	1.01636e-08	0.00725063	1.1292e-08	1.25676e-08	0.0124241	0.00525079	0.00415426	0.00197465	5.70544e-09	0.00489954	0.00351959	0.00259845
flavin adenine degrad product	514	16.4779,0	0.00129467	0.00150444	0.00169462	0.00169356	0.00140328	8.76794e-09	0.0012651	0.0058609	0.0073856	0.00869596	0.00615916	0.00902344	0.00957994	0.00778417	7.2734e-09	7.49689e-09	9.11978e-09	7.42142e-09	7.9548e-09	6.76067e-09	7.67116e-09	6.89664e-09	9.36631e-09	2.13309e-05	1.07338e-08	1.21441e-08	9.89533e-09	3.56332e-06	0.00267522	0.0197619	0.000283888	0.000447456	3.83545e-05	9.4064e-09	0.0038678	5.6846e-09	0.0024505	1.78233e-07	0.00216909	0.00115494
Anandamide 2	521	26.3149,0	0.0896767	0.100432	0.10094	0.112277	0.079388	0.111571	0.0990474	0.131581	0.171381	0.173563	0.175697	0.196345	0.212904	0.176912	0.23522	0.252119	0.288806	0.204692	0.256245	0.282592	0.253279	0.0122737	0.0124096	0.00802816	0.0107423	0.00952535	0.00775481	0.0101223	0.00222073	0.000564369	0.00472626	0.00042296	0.000283007	0.0108447	0.003177	0.0702653	0.0936899	0.0919355	0.09031	0.0865502
2,3-Dimethylsuccinic acid	587	11.711,0	5.96869e-09	7.0702e-09	8.27984e-09	8.67908e-09	0.00749458	8.76794e-09	0.0012491	5.36327e-09	6.92187e-09	9.48442e-09	7.46895e-09	9.43139e-09	8.89913e-09	7.92817e-09	7.2734e-09	7.49689e-09	9.11978e-09	7.42142e-09	7.9548e-09	6.76067e-09	7.67116e-09	0.0941256	0.0797505	0.0448133	0.0990932	0.0723527	0.0518286	0.0736607	1.01636e-08	1.2999e-08	1.1292e-08	1.25676e-08	1.04589e-08	0.0185414	0.00309024	0.11748	0.137925	0.137473	0.122453	0.128833
D-Glyceric acid	809	11.4157,0	0.00106863	0.00984224	8.27984e-09	8.67908e-09	9.91579e-09	0.000970587	0.00198025	0.00291817	0.00318119	0.00272341	0.00279903	0.0027102	0.00273219	0.00284403	7.2734e-09	0.00388717	0.00414284	0.00334572	7.9548e-09	0.00430683	0.00261376	0.0119925	0.000142217	0.013705	0.0126531	0.00972082	0.00793591	0.00935826	1.01636e-08	1.2999e-08	1.1292e-08	1.25676e-08	1.04589e-08	0.0164838	0.00274731	0.110142	0.143371	0.141466	0.126198	0.130294
4-Methylcatechol	684	12.293,0	5.96869e-09	7.0702e-09	8.27984e-09	8.67908e-09	9.91579e-09	8.76794e-09	8.11359e-09	5.36327e-09	6.92187e-09	9.48442e-09	7.46895e-09	9.43139e-09	8.89913e-09	7.92817e-09	7.2734e-09	7.49689e-09	9.11978e-09	7.42142e-09	7.9548e-09	6.76067e-09	7.67116e-09	0.0279263	0.025548	0.0130479	0.0287815	0.0235759	0.016204	0.0225139	0.0067295	1.2999e-08	0.00362927	0.00148488	0.00406389	9.4064e-09	0.00265126	0.000728066	0.00577091	6.42104e-09	0.00665437	0.00328834
galactose 2	812	18.2739,0	0.0630175	0.0580628	0.0461018	0.046408	0.0331696	0.0425098	0.0482116	0.043879	0.0467819	0.0586972	0.0368068	0.0447023	0.0462378	0.0461842	7.2734e-09	0.0539122	0.057154	0.0373041	0.0500191	0.0492674	0.0412761	6.89664e-09	0.0101752	0.00498711	0.000793905	0.00400389	0.000450727	0.0034018	1.01636e-08	1.2999e-08	0.0142878	1.25676e-08	1.04589e-08	0.00152074	0.00263476	5.6846e-09	5.70544e-09	0.0495203	0.00012889	0.0124123
3beta-Hydroxy-5beta-pregnane-20-one	546	25.72,0	0.0269592	0.0283222	0.0279007	0.0280773	0.021364	0.0266437	0.0265445	5.36327e-09	0.0388955	0.0425184	0.0373937	0.0383714	8.89913e-09	0.0261965	7.2734e-09	0.0523545	9.11978e-09	0.0427407	7.9548e-09	6.76067e-09	0.0158492	6.89664e-09	0.00201956	0.00171692	0.00206705	0.00248329	0.00111464	0.00156691	0.00654375	0.00161751	0.00306037	1.25676e-08	0.00282984	0.000600788	0.00244204	0.0277472	0.0275455	0.0273339	6.05959e-09	0.0206566
arachidonic acid	573	22.47,0	5.96869e-09	0.0011125	8.27984e-09	0.00115391	0.000360648	0.00100621	0.000605546	0.00334254	0.00395638	0.00310597	0.00438675	0.00434066	0.00496439	0.00401611	0.00640387	0.00696488	0.00738867	0.00586325	0.00789951	0.00666356	0.00686396	0.00152331	9.36631e-09	9.8965e-09	1.07338e-08	1.21441e-08	9.89533e-09	0.000253894	1.01636e-08	1.2999e-08	1.1292e-08	1.25676e-08	1.04589e-08	0.0137034	0.00228391	5.6846e-09	0.00396167	6.42104e-09	0.00570954	0.00241781
phthalic acid	454	15.9383,0	0.0029098	0.00345202	8.27984e-09	8.67908e-09	9.91579e-09	8.76794e-09	0.00106031	0.00509639	0.00452672	9.48442e-09	0.00407631	0.00314362	0.00361565	0.00340978	0.00317714	7.49689e-09	9.11978e-09	7.42142e-09	7.9548e-09	6.76067e-09	0.000529529	6.89664e-09	0.000480418	9.8965e-09	1.07338e-08	1.21441e-08	9.89533e-09	8.00779e-05	1.01636e-08	1.2999e-08	1.1292e-08	1.25676e-08	1.04589e-08	0.0136388	0.00227315	0.00890319	0.00817529	0.00916887	6.05959e-09	0.00656184
4-Hydroxy-6-methyl-2-pyrone	287	13.5233,0	0.00391666	0.00371098	0.0037665	0.00386968	0.00244679	0.00436508	0.00367928	0.00815812	0.00829104	0.00742258	0.0104861	0.00816226	0.0085562	0.00851272	0.00924968	0.00876005	0.00985039	0.0086504	0.0100243	0.00962441	0.00935988	0.00408932	0.00413434	0.00439753	0.00338871	0.00363682	9.89533e-09	0.00327445	1.01636e-08	1.2999e-08	1.1292e-08	1.25676e-08	1.04589e-08	0.0131918	0.00219865	0.00527826	0.00602341	0.000773303	0.00633108	0.00460151
lauric acid	841	15.5054,0	0.00757601	0.00818695	0.00792955	0.00814031	0.00671299	0.00884178	0.00789793	0.0778499	0.0846884	0.086882	0.0886363	0.0864112	0.0943079	0.0864626	0.125845	0.138491	0.143052	0.11604	0.140529	0.154745	0.13645	0.0141958	0.0133765	0.0194625	0.0132106	0.0167513	0.0131104	0.0150178	1.01636e-08	1.2999e-08	1.1292e-08	1.25676e-08	1.04589e-08	0.0128144	0.00213574	0.0773173	0.0736487	0.0748905	0.0735231	0.0748449
Methyl Phosphate	279	9.28895,0	0.00665341	0.00798216	0.00667066	0.00770992	0.00857879	8.76794e-09	0.00626582	0.00721246	0.00827443	0.00910446	0.0080147	0.00775338	0.0077197	0.00801319	0.0077589	0.00720592	0.00697888	0.00747788	0.00707796	0.00692981	0.00723822	0.00876286	0.00970218	0.00924281	0.0106046	0.0109623	0.00988623	0.00986016	1.01636e-08	1.2999e-08	1.1292e-08	1.25676e-08	1.04589e-08	0.0121565	0.00202609	0.00319287	0.00302385	0.00351042	0.00319135	0.00322963
aspartic acid 2	843	12.6966,0	0.0665145	0.070701	0.07988	0.0779146	0.0717642	0.0689941	0.0726281	0.0425581	0.0442008	0.0522321	0.0438677	0.0454221	0.0472835	0.0459274	0.0684383	0.0706115	0.0730222	0.066336	0.0708488	0.0792185	0.0714125	6.89664e-09	0.0187828	0.0210586	0.0206177	0.016274	0.0150549	0.015298	1.01636e-08	0.00198315	1.1292e-08	1.25676e-08	1.04589e-08	0.0100042	0.0019979	5.6846e-09	0.0265483	0.02689	0.0226351	0.0190184
Cortexolone 1	420	25.4346,0	0.0767303	0.0780682	0.0814424	0.0813511	0.0652136	0.0772338	0.0766732	0.108761	0.130955	0.122333	0.128616	0.131411	0.142272	0.127391	0.157762	0.16746	0.186211	0.134886	0.163915	0.184159	0.165732	6.89664e-09	9.36631e-09	9.8965e-09	1.07338e-08	1.21441e-08	9.89533e-09	9.8221e-09	1.01636e-08	1.2999e-08	1.1292e-08	0.0108932	1.04589e-08	9.4064e-09	0.00181555	0.0840239	0.0832697	0.0817751	0.0811788	0.0825619
lanosterol	572	30.3704,0	5.96869e-09	7.0702e-09	8.27984e-09	8.67908e-09	9.91579e-09	8.76794e-09	8.11359e-09	5.36327e-09	0.00339117	9.48442e-09	7.46895e-09	9.43139e-09	8.89913e-09	0.000565202	7.2734e-09	7.49689e-09	9.11978e-09	7.42142e-09	7.9548e-09	6.76067e-09	7.67116e-09	6.89664e-09	0.021754	0.0142748	0.0160629	0.0156571	0.0146592	0.0137347	0.00391027	1.2999e-08	0.0037562	0.00166172	0.000361917	9.4064e-09	0.00161502	0.00178506	0.00234039	0.0018314	0.00209328	0.00201253
Lactamide 2	417	8.75427,0	0.00476575	0.00172506	0.00568831	0.00483392	0.00517026	8.76794e-09	0.00369722	0.00148259	0.00185541	0.00422855	7.46895e-09	0.00702371	0.0023016	0.00281531	0.0022663	0.00756929	0.00743685	7.42142e-09	0.00631622	6.76067e-09	0.00393144	0.00277	0.00238466	0.00247212	1.07338e-08	0.00323934	9.89533e-09	0.00181102	1.01636e-08	3.8136e-05	3.11073e-05	0.00664523	0.0022987	9.4064e-09	0.0015022	5.6846e-09	0.00140586	0.00161222	0.00115977	0.00104446
1,3-diaminopropane	542	16.7876,0	5.96869e-09	7.0702e-09	8.27984e-09	8.67908e-09	9.91579e-09	8.76794e-09	8.11359e-09	0.00132273	6.92187e-09	9.48442e-09	7.46895e-09	9.43139e-09	8.89913e-09	0.000220463	7.2734e-09	7.49689e-09	9.11978e-09	7.42142e-09	7.9548e-09	6.76067e-09	7.67116e-09	0.0224022	9.36631e-09	9.8965e-09	0.0320159	0.0119224	9.89533e-09	0.0110568	1.01636e-08	0.00855616	1.1292e-08	1.25676e-08	1.04589e-08	9.4064e-09	0.00142604	0.0249027	0.0273324	0.0272493	0.0247276	0.026053
2-amino-2-methylpropane-1,3-diol 2	444	9.28014,0	0.0101198	0.0106485	0.00919419	0.00972119	9.91579e-09	0.00999366	0.00827955	0.0116607	0.0111795	0.0133545	0.0119754	0.010122	0.00985535	0.0113579	0.00834679	0.00814441	0.00767783	0.00841645	0.0078783	0.00891998	0.00823063	0.00103683	0.000871901	0.000264328	0.000713461	0.000331258	0.00014198	0.000559959	0.00108447	0.00281318	0.00124776	0.000490806	0.00077914	0.000642298	0.00117628	3.66526e-05	0.000129847	8.21962e-05	0.000107006	8.89254e-05
sulfuric acid	835	9.06314,0	0.0212217	0.00661859	0.0159084	0.00790052	0.0039982	0.0206295	0.0127128	0.0294327	0.00598318	0.00269005	7.46895e-09	0.0267362	0.0213359	0.014363	0.00630191	0.019809	0.0316756	0.0204056	0.0278453	6.76067e-09	0.0176729	5.17572e-05	8.57074e-05	0.000112328	1.07338e-08	0.000155993	0.000305809	0.000118601	0.00066667	0.00372698	0.000611202	0.000321371	0.00068338	0.000208168	0.0010363	0.157146	0.283451	0.345892	0.532107	0.329649
thymine	737	12.3719,0	5.96869e-09	7.0702e-09	8.27984e-09	8.67908e-09	9.91579e-09	8.76794e-09	8.11359e-09	5.36327e-09	6.92187e-09	9.48442e-09	7.46895e-09	9.43139e-09	8.89913e-09	7.92817e-09	7.2734e-09	0.00139928	9.11978e-09	7.42142e-09	0.00233752	6.76067e-09	0.000622806	0.0301239	0.0250066	0.0217143	0.0270894	0.0261998	0.0192818	0.0249026	1.01636e-08	0.00247518	1.1292e-08	0.00132476	0.00228018	9.4064e-09	0.00101336	0.0153142	0.0171016	0.0187239	0.0180626	0.0173006
Pyruvic acid	766	7.46221,0	5.96869e-09	7.0702e-09	8.27984e-09	8.67908e-09	9.91579e-09	8.76794e-09	8.11359e-09	0.00219915	6.92187e-09	9.48442e-09	7.46895e-09	9.43139e-09	8.89913e-09	0.000366532	7.2734e-09	7.49689e-09	9.11978e-09	7.42142e-09	7.9548e-09	6.76067e-09	7.67116e-09	0.0551907	0.0537578	0.0335629	0.0544622	0.0550131	0.0439065	0.0493155	0.00300121	1.2999e-08	1.1292e-08	1.25676e-08	1.04589e-08	0.00184338	0.00080744	0.00395878	0.00574937	0.00507545	0.00445705	0.00481016
Tetrahydrocorticosterone 3	390	27.1919,0	0.0152227	0.0200912	0.016291	0.0202379	0.0138831	0.0202085	0.0176557	0.0216849	0.0242353	0.0218489	0.0258286	0.026895	0.0291519	0.0249408	0.0304626	0.0292652	0.0388974	0.0245806	0.0314019	0.0277717	0.0303966	0.000230366	3.71144e-05	0.000203403	0.000176483	0.000577678	0.000451767	0.000279468	0.000336443	0.000643455	0.000295657	0.0028016	0.000378427	6.25317e-05	0.000753018	0.00958236	0.0111061	0.0123494	0.0100392	0.0107693
spermine 4	351	24.7416,0	0.0197201	0.0197858	0.0221963	0.0220121	0.019088	0.0208083	0.0206018	0.0210773	0.0272487	0.0241378	0.0250219	0.0278421	0.0276672	0.0254992	0.0334314	0.0352182	0.041535	0.0285418	0.0347591	0.035513	0.0348331	6.89664e-09	9.36631e-09	9.8965e-09	1.07338e-08	1.21441e-08	9.89533e-09	9.8221e-09	1.01636e-08	1.2999e-08	1.1292e-08	0.00415243	1.04589e-08	9.4064e-09	0.000692081	0.0183553	0.0174428	0.017404	0.0178461	0.017762
alpha-ketoglutaric acid	773	14.5201,0	5.96869e-09	7.0702e-09	8.27984e-09	8.67908e-09	9.91579e-09	8.76794e-09	8.11359e-09	5.36327e-09	6.92187e-09	9.48442e-09	7.46895e-09	9.43139e-09	8.89913e-09	7.92817e-09	7.2734e-09	7.49689e-09	9.11978e-09	7.42142e-09	7.9548e-09	6.76067e-09	7.67116e-09	0.0189199	0.02086	0.00987694	0.0250881	0.0163233	0.0128648	0.0173222	1.01636e-08	0.000869531	0.000731113	1.25676e-08	0.00161278	9.4064e-09	0.000535576	0.000283304	8.27308e-05	6.42104e-09	0.000125807	0.000122962
Corticosterone 1	360	30.3344,0	0.0185467	0.0199884	0.0205568	0.0212148	0.0179379	0.0180253	0.0193783	0.0168514	0.0208503	0.0225165	0.0213745	0.0199731	0.0217819	0.020558	0.0258413	0.0246666	0.0285808	0.0239895	0.0252486	0.0215413	0.024978	0.0110366	0.0138336	0.0114278	0.00619398	0.0130796	0.00703907	0.0104351	1.01636e-08	1.2999e-08	1.1292e-08	0.00264981	1.04589e-08	9.4064e-09	0.000441644	0.0130321	0.0154001	0.0145843	0.0119736	0.0137475
Monostearin	758	25.6294,0	0.00304126	0.00314018	0.00363206	0.00414484	0.00203354	0.00335106	0.00322382	0.00738882	0.00940711	0.010061	0.0101815	0.0102096	0.0115065	0.00979242	0.0166861	0.0187933	0.022104	0.015213	0.0197778	6.76067e-09	0.015429	0.00505915	0.00466211	0.00292643	0.00407643	0.00449907	0.00440286	0.00427101	1.01636e-08	0.000499316	1.1292e-08	0.00026788	1.04589e-08	0.00118283	0.00032501	0.00496211	0.00675166	0.00547626	0.00542387	0.00565348
cholecalciferol	395	27.5771,0	0.0261808	0.0293732	0.0285745	0.032834	0.0247418	0.0303315	0.0286726	0.0409431	0.0513796	0.0543486	0.0516165	0.0571065	0.0598377	0.0525387	0.0738002	0.0777689	0.0930339	0.0629852	0.0800879	0.0835822	0.078543	6.89664e-09	0.12575	0.114601	0.113965	0.128328	9.89533e-09	0.0804408	1.01636e-08	0.000352963	1.1292e-08	0.00121203	1.04589e-08	9.4064e-09	0.000260839	0.0163812	0.0244484	0.0203706	0.0196273	0.0202069
4-Androsten-11beta-ol-3,17-dione 2	512	27.2519,0	0.013626	0.0156918	0.0159553	0.0182758	0.00999193	0.0164301	0.0149951	0.0408163	0.0508841	0.048073	0.0551892	0.059099	0.0608995	0.0524935	0.07615	0.0840152	0.101175	0.0718473	0.0868366	0.0744622	0.0824144	6.89664e-09	9.36631e-09	0.000424879	1.07338e-08	1.21441e-08	9.89533e-09	7.08213e-05	1.01636e-08	1.2999e-08	0.00010628	1.25676e-08	1.04589e-08	9.4064e-09	1.77226e-05	0.0161245	0.0205191	0.0204697	0.0167004	0.0184534
5-Aminovaleric acid 1	903	15.2024,0	5.96869e-09	7.0702e-09	8.27984e-09	8.67908e-09	9.91579e-09	8.76794e-09	8.11359e-09	5.36327e-09	6.92187e-09	9.48442e-09	7.46895e-09	9.43139e-09	8.89913e-09	7.92817e-09	7.2734e-09	7.49689e-09	9.11978e-09	7.42142e-09	7.9548e-09	6.76067e-09	7.67116e-09	2.03765	1.7648	0.741781	1.81968	1.43536	0.868958	1.44471	1.01636e-08	1.2999e-08	1.1292e-08	1.25676e-08	1.04589e-08	9.4064e-09	1.11479e-08	0.130396	0.131401	0.13002	0.107161	0.124744
putrescine 2	751	16.4396,0	5.96869e-09	7.0702e-09	8.27984e-09	8.67908e-09	9.91579e-09	8.76794e-09	8.11359e-09	0.00329048	0.0041952	0.00381255	0.00448981	0.00427299	0.00339316	0.00390903	0.0115763	0.0102754	0.00915695	0.00610108	0.00893945	0.00635452	0.00873396	6.89664e-09	1.99328	0.725908	2.14308	1.45551	0.94528	1.21051	1.01636e-08	1.2999e-08	1.1292e-08	1.25676e-08	1.04589e-08	9.4064e-09	1.11479e-08	0.121369	0.122739	0.118529	0.0937594	0.114099
Octadecanol	881	20.6499,0	5.96869e-09	7.0702e-09	8.27984e-09	8.67908e-09	9.91579e-09	8.76794e-09	8.11359e-09	5.36327e-09	6.92187e-09	9.48442e-09	7.46895e-09	9.43139e-09	8.89913e-09	7.92817e-09	7.2734e-09	7.49689e-09	9.11978e-09	7.42142e-09	7.9548e-09	6.76067e-09	7.67116e-09	6.89664e-09	1.2679	0.957621	1.2669	1.29821	1.2558	1.00774	1.01636e-08	1.2999e-08	1.1292e-08	1.25676e-08	1.04589e-08	9.4064e-09	1.11479e-08	0.200535	0.248068	0.261649	0.206695	0.229236
Glucoheptonic acid 1	537	21.6676,0	5.96869e-09	7.0702e-09	8.27984e-09	8.67908e-09	9.91579e-09	8.76794e-09	8.11359e-09	5.36327e-09	6.92187e-09	9.48442e-09	7.46895e-09	9.43139e-09	8.89913e-09	7.92817e-09	7.2734e-09	7.49689e-09	9.11978e-09	7.42142e-09	7.9548e-09	6.76067e-09	7.67116e-09	6.89664e-09	9.36631e-09	9.8965e-09	1.29057	1.33352	1.16664	0.631789	1.01636e-08	1.2999e-08	1.1292e-08	1.25676e-08	1.04589e-08	9.4064e-09	1.11479e-08	0.151111	0.149837	0.154256	0.130388	0.146398
2,4-diaminobutyric acid 3	443	13.0365,0	0.262736	0.199711	0.226633	0.219955	0.179985	0.216633	0.217609	0.260596	0.280786	0.294426	0.336934	0.249404	0.275561	0.282951	0.190732	0.239125	0.250329	0.264631	0.272974	0.376432	0.265704	0.537149	0.596836	0.43708	0.609997	0.646038	0.581731	0.568139	1.01636e-08	1.2999e-08	1.1292e-08	1.25676e-08	1.04589e-08	9.4064e-09	1.11479e-08	0.757607	1.03463	1.01751	1.00409	0.953458
proline	936	11.0083,0	0.199644	0.196722	0.184279	0.199743	0.118693	0.193598	0.182113	0.261841	0.315789	0.282785	0.321646	0.294525	0.317453	0.299007	0.452174	0.470477	0.455129	0.354512	0.46999	0.473884	0.446028	6.89664e-09	9.36631e-09	0.45489	1.07338e-08	0.955036	0.562113	0.328673	1.01636e-08	1.2999e-08	1.1292e-08	1.25676e-08	1.04589e-08	9.4064e-09	1.11479e-08	0.41813	0.444503	0.43695	0.379255	0.41971
L-Malic acid	830	13.4753,0	0.0436022	0.0474457	0.0260664	0.0241132	0.0229177	8.76794e-09	0.0273575	0.129674	0.0977798	0.0930912	0.0671643	0.120242	0.0925819	0.100089	0.0929104	0.106573	0.104576	0.109157	0.118898	0.190916	0.120505	0.266515	0.253201	0.27702	0.305209	0.282607	0.248183	0.272123	1.01636e-08	1.2999e-08	1.1292e-08	1.25676e-08	1.04589e-08	9.4064e-09	1.11479e-08	0.720892	0.692047	0.48856	0.487662	0.59729
5-alpha-Cholestan-3-one 1	604	29.4261,0	5.96869e-09	0.000211713	8.27984e-09	8.67908e-09	9.91579e-09	8.76794e-09	3.52924e-05	5.36327e-09	6.92187e-09	9.48442e-09	7.46895e-09	9.43139e-09	8.89913e-09	7.92817e-09	7.2734e-09	7.49689e-09	9.11978e-09	7.42142e-09	7.9548e-09	6.76067e-09	7.67116e-09	6.89664e-09	0.482861	0.208025	0.294743	0.268338	0.226827	0.246799	1.01636e-08	1.2999e-08	1.1292e-08	1.25676e-08	1.04589e-08	9.4064e-09	1.11479e-08	0.0716682	0.0716159	0.0597883	0.0383709	0.0603608
hydrocinnamic acid	925	12.6807,0	5.96869e-09	7.0702e-09	8.27984e-09	8.67908e-09	9.91579e-09	8.76794e-09	8.11359e-09	5.36327e-09	6.92187e-09	9.48442e-09	7.46895e-09	9.43139e-09	8.89913e-09	7.92817e-09	7.2734e-09	7.49689e-09	9.11978e-09	7.42142e-09	7.9548e-09	6.76067e-09	7.67116e-09	6.89664e-09	0.270196	0.107301	0.299155	0.239876	0.142102	0.176438	1.01636e-08	1.2999e-08	1.1292e-08	1.25676e-08	1.04589e-08	9.4064e-09	1.11479e-08	0.0565742	0.0570018	0.0579484	0.056989	0.0571283
tyramine	675	18.3132,0	0.00487542	7.0702e-09	8.27984e-09	8.67908e-09	9.91579e-09	0.00532865	0.00170068	5.36327e-09	6.92187e-09	9.48442e-09	7.46895e-09	9.43139e-09	8.89913e-09	7.92817e-09	7.2734e-09	7.49689e-09	0.0111863	7.42142e-09	7.9548e-09	0.011937	0.00385389	6.89664e-09	0.0189042	0.137502	0.393058	0.293171	0.200795	0.173905	1.01636e-08	1.2999e-08	1.1292e-08	1.25676e-08	1.04589e-08	9.4064e-09	1.11479e-08	0.0850082	0.100227	0.104194	0.0873147	0.0941859
glucose-6-phosphate 2	346	22.2045,0	5.96869e-09	7.0702e-09	8.27984e-09	8.67908e-09	9.91579e-09	8.76794e-09	8.11359e-09	5.36327e-09	6.92187e-09	9.48442e-09	7.46895e-09	9.43139e-09	8.89913e-09	7.92817e-09	7.2734e-09	7.49689e-09	9.11978e-09	7.42142e-09	7.9548e-09	6.76067e-09	7.67116e-09	6.89664e-09	0.223955	0.139324	0.216354	0.219411	0.203852	0.16715	1.01636e-08	1.2999e-08	1.1292e-08	1.25676e-08	1.04589e-08	9.4064e-09	1.11479e-08	0.0415678	0.0831512	0.0610358	0.080975	0.0666824
citric acid	767	17.2721,0	0.0333135	0.0527339	0.0390381	0.0482051	0.0382226	0.0468495	0.0430605	0.148167	0.13307	0.136376	0.160093	0.14426	0.155531	0.146249	0.0823908	0.080689	0.088283	0.0769848	0.114854	0.236204	0.113234	6.89664e-09	0.216202	0.123697	0.258927	0.192864	0.205818	0.166251	1.01636e-08	1.2999e-08	1.1292e-08	1.25676e-08	1.04589e-08	9.4064e-09	1.11479e-08	0.353655	0.402494	0.57445	0.599439	0.482509
Methyl Palmitoleate	482	18.3504,0	0.189616	0.208721	0.174239	0.193276	0.189239	0.245943	0.200172	0.178801	0.224639	0.215767	0.186289	0.159738	8.89913e-09	0.160872	7.2734e-09	0.0736127	9.11978e-09	7.42142e-09	0.0905099	0.333813	0.0829893	6.89664e-09	0.165382	0.152278	0.155169	0.189459	0.193967	0.142709	1.01636e-08	1.2999e-08	1.1292e-08	1.25676e-08	1.04589e-08	9.4064e-09	1.11479e-08	9.85265	10.0661	10.9086	9.98759	10.2037
N-Carbamylglutamate 4	493	19.4582,0	0.00314664	0.00294075	0.00115552	0.0036564	0.00218309	0.0035371	0.00276992	5.36327e-09	6.92187e-09	9.48442e-09	7.46895e-09	9.43139e-09	8.89913e-09	7.92817e-09	7.2734e-09	7.49689e-09	9.11978e-09	7.42142e-09	0.0199556	0.0206952	0.00677515	6.89664e-09	0.128151	0.051061	0.136743	0.0980688	0.0622208	0.0793741	1.01636e-08	1.2999e-08	1.1292e-08	1.25676e-08	1.04589e-08	9.4064e-09	1.11479e-08	0.0421773	0.0491266	0.0509475	0.0462844	0.047134
5-Dihydrocortisol 2	546	28.6298,0	0.0378956	0.0408831	0.0437734	0.0473752	0.0300577	0.0380635	0.0396748	0.0149334	0.0181477	0.0194994	0.0164152	0.0194076	0.0199925	0.018066	0.0156724	0.0145655	0.0167208	0.0139388	0.0152773	6.76067e-09	0.0126958	6.89664e-09	0.0726234	0.104858	0.0739008	0.124332	0.0512504	0.0711607	1.01636e-08	1.2999e-08	1.1292e-08	1.25676e-08	1.04589e-08	9.4064e-09	1.11479e-08	0.0261782	0.0167625	0.014755	0.0102048	0.0169751
benzoic acid	922	10.3766,0	0.0249474	0.0206745	0.0186531	0.0224995	0.0225134	0.0189577	0.0213743	0.0702266	0.0746967	0.0927195	0.0871294	0.102244	0.0810084	0.0846708	0.0848447	0.116736	0.120695	0.0833361	0.120233	0.115659	0.106917	0.0470763	0.0494172	0.0405349	0.0551178	0.0491882	0.0461662	0.0479168	1.01636e-08	1.2999e-08	1.1292e-08	1.25676e-08	1.04589e-08	9.4064e-09	1.11479e-08	0.418627	0.48234	0.468073	0.483425	0.463116
1-Monopalmitin	878	24.2052,0	0.012342	0.0128527	0.0128763	0.0119154	0.0101436	0.013416	0.0122577	0.208453	0.279968	0.265339	0.284421	0.301002	0.32499	0.277362	0.510115	0.623242	0.712015	0.469561	0.616233	0.716862	0.608005	0.0650366	0.0545334	0.0335223	0.0513232	0.0227458	0.0518571	0.0465031	1.01636e-08	1.2999e-08	1.1292e-08	1.25676e-08	1.04589e-08	9.4064e-09	1.11479e-08	0.13004	0.148773	0.156651	0.179604	0.153767
Threitol	674	13.603,0	0.0158939	0.0145084	0.0116359	0.0112708	0.0147582	8.76794e-09	0.0113445	0.0311269	0.030925	0.0333476	0.0319974	0.0290925	0.0293569	0.0309744	0.0169947	0.0189422	0.0202609	0.0212631	0.021565	0.0221363	0.0201937	0.0344911	0.0269979	0.0524623	0.0838222	0.075903	9.89533e-09	0.0456127	1.01636e-08	1.2999e-08	1.1292e-08	1.25676e-08	1.04589e-08	9.4064e-09	1.11479e-08	0.338787	0.385225	0.400983	0.392448	0.379361
phenylethylamine	772	14.5084,0	5.96869e-09	7.0702e-09	8.27984e-09	8.67908e-09	9.91579e-09	8.76794e-09	8.11359e-09	5.36327e-09	6.92187e-09	9.48442e-09	7.46895e-09	9.43139e-09	8.89913e-09	7.92817e-09	7.2734e-09	7.49689e-09	9.11978e-09	7.42142e-09	7.9548e-09	6.76067e-09	7.67116e-09	6.89664e-09	0.0605094	0.024716	0.0674295	0.0493428	0.0351726	0.0395284	1.01636e-08	1.2999e-08	1.1292e-08	1.25676e-08	1.04589e-08	9.4064e-09	1.11479e-08	0.0131397	0.0113851	0.0116098	0.0101682	0.0115757
spermidine 1	322	21.5473,0	5.96869e-09	7.0702e-09	8.27984e-09	8.67908e-09	9.91579e-09	8.76794e-09	8.11359e-09	5.36327e-09	0.00159899	9.48442e-09	7.46895e-09	9.43139e-09	8.89913e-09	0.000266504	7.2734e-09	0.00292093	9.11978e-09	7.42142e-09	0.00270737	6.76067e-09	0.000938055	0.0584668	0.0446189	0.010918	0.0441817	0.0318291	0.0158031	0.0343029	1.01636e-08	1.2999e-08	1.1292e-08	1.25676e-08	1.04589e-08	9.4064e-09	1.11479e-08	0.00576707	0.00579775	0.00627936	0.00444505	0.00557231
N-Acetyl-L-leucine 1	282	13.7586,0	0.0290495	0.0318721	0.0343028	0.0352176	0.0257669	0.0316793	0.0313147	0.03011	0.0304817	0.0344549	0.0361343	0.0331041	0.0307835	0.0325114	0.0353414	0.0373764	0.0368624	0.0371738	0.0381217	0.0455315	0.0384012	6.89664e-09	9.36631e-09	0.057917	1.07338e-08	0.0671317	0.0663741	0.0319038	1.01636e-08	1.2999e-08	1.1292e-08	1.25676e-08	1.04589e-08	9.4064e-09	1.11479e-08	0.0173343	0.0331197	6.42104e-09	0.0317663	0.0205551
Carnitine	417	9.88786,0	0.0217259	7.0702e-09	0.0234331	0.0196307	0.0217556	8.76794e-09	0.0144242	5.36327e-09	0.0272221	0.0306133	0.026479	0.0245699	0.0229799	0.0219774	0.0212387	0.0236732	0.0181996	0.0218541	0.0230893	0.0207265	0.0214636	0.0245345	0.0295808	0.0258485	0.0310956	0.0306543	0.0294739	0.0285313	1.01636e-08	1.2999e-08	1.1292e-08	1.25676e-08	1.04589e-08	9.4064e-09	1.11479e-08	0.0127974	0.0147105	0.015392	0.0135823	0.0141206
hexadecane	414	14.9436,0	0.0167584	0.0126344	0.0203092	0.0153818	0.0123754	0.0132453	0.0151174	0.0196499	0.0205619	0.0244286	0.0163529	0.0129538	0.0174969	0.018574	0.0175717	0.0204022	0.0190225	0.0190933	0.0149643	0.0261778	0.0195386	0.0194536	0.0219455	0.0329294	0.0272617	0.0254168	0.0266657	0.0256121	1.01636e-08	1.2999e-08	1.1292e-08	1.25676e-08	1.04589e-08	9.4064e-09	1.11479e-08	5.6846e-09	0.0289545	6.42104e-09	0.0298001	0.0146887
Tropic Acid	373	14.6744,0	5.96869e-09	7.0702e-09	8.27984e-09	8.67908e-09	9.91579e-09	8.76794e-09	8.11359e-09	5.36327e-09	6.92187e-09	9.48442e-09	7.46895e-09	9.43139e-09	8.89913e-09	7.92817e-09	7.2734e-09	7.49689e-09	9.11978e-09	7.42142e-09	7.9548e-09	6.76067e-09	7.67116e-09	6.89664e-09	9.36631e-09	9.8965e-09	0.046759	0.0576814	0.0421694	0.024435	1.01636e-08	1.2999e-08	1.1292e-08	1.25676e-08	1.04589e-08	9.4064e-09	1.11479e-08	0.0083663	0.00823252	0.00934317	0.00953465	0.00886916
3-Hydroxypropionic acid 1	610	8.83639,0	0.0162552	0.0188067	0.0168051	0.0167716	0.0191867	0.0170199	0.0174742	0.0148145	0.0135134	0.0172763	0.0216735	0.0168278	0.0144387	0.016424	0.0164997	0.0177886	0.0192631	0.0175441	0.0157089	0.0196001	0.0177341	0.017871	0.0195583	0.0201082	0.0213531	0.0229173	0.0164345	0.0197071	1.01636e-08	1.2999e-08	1.1292e-08	1.25676e-08	1.04589e-08	9.4064e-09	1.11479e-08	0.000452535	0.000349694	0.0154473	0.000506667	0.00418906
N(alpha),N(alpha)-dimethyl-L-histidine	411	17.5103,0	5.96869e-09	7.0702e-09	8.27984e-09	8.67908e-09	9.91579e-09	8.76794e-09	8.11359e-09	0.0122618	0.0127924	0.0110429	0.0133808	0.0124303	0.0126946	0.0124338	0.0145307	0.0171478	0.016473	0.0113166	0.0167192	0.0151359	0.0152205	6.89664e-09	0.0270363	0.0110457	0.0289353	0.019374	0.0138239	0.0167026	1.01636e-08	1.2999e-08	1.1292e-08	1.25676e-08	1.04589e-08	9.4064e-09	1.11479e-08	0.00620987	0.00664126	0.00625224	0.0050904	0.00604844
N-Acetyl-L-aspartic acid 2	238	15.667,0	5.96869e-09	7.0702e-09	8.27984e-09	8.67908e-09	9.91579e-09	8.76794e-09	8.11359e-09	0.0017449	0.00147862	0.0014464	0.00250355	0.00207697	0.00145963	0.00178501	0.00153183	0.00183176	0.00235168	0.00179036	0.00164181	0.00207746	0.00187082	6.89664e-09	0.023266	0.0100805	0.0267763	0.0213976	0.0119234	0.015574	1.01636e-08	1.2999e-08	1.1292e-08	1.25676e-08	1.04589e-08	9.4064e-09	1.11479e-08	0.00499615	0.00523608	0.00522662	0.00562034	0.0052698
fumaric acid	691	11.7235,0	0.00207116	0.00187753	0.00199095	0.00177589	9.91579e-09	0.00162345	0.0015565	0.00396209	0.00434452	0.00429317	0.00444006	0.00357922	0.00366718	0.00404771	0.00486911	0.004994	0.00614623	0.00393979	0.00603354	0.00592457	0.00531787	0.0169591	0.0160048	0.0137826	0.0185964	0.0161064	0.0119105	0.01556	1.01636e-08	1.2999e-08	1.1292e-08	1.25676e-08	1.04589e-08	9.4064e-09	1.11479e-08	0.0186582	0.0218116	0.0220612	0.0181137	0.0201612
Synephrine 1	282	17.3683,0	0.0171711	0.0188078	0.0192445	0.020115	0.0124455	0.0188431	0.0177712	0.181823	0.194906	0.207774	0.200056	0.214808	0.229638	0.204834	0.309904	0.341808	0.362667	0.287897	0.341283	0.402541	0.341017	0.0195662	9.36631e-09	0.019838	0.0153756	0.0185027	0.013789	0.0145119	1.01636e-08	1.2999e-08	1.1292e-08	1.25676e-08	1.04589e-08	9.4064e-09	1.11479e-08	0.151914	0.188296	0.180734	0.176647	0.174398
threonine 2	425	10.9031,0	0.0134314	7.0702e-09	0.0122108	8.67908e-09	9.91579e-09	0.0100236	0.00594431	0.0195493	0.0230923	0.0239945	0.0234735	0.01677	0.0201792	0.0211765	0.0193269	0.0225915	0.0263171	0.0207095	0.0234899	0.0249338	0.0228948	0.0109688	0.0122197	0.0122514	0.0132588	0.0148106	0.0128001	0.0127182	1.01636e-08	1.2999e-08	1.1292e-08	1.25676e-08	1.04589e-08	9.4064e-09	1.11479e-08	0.0215568	0.0188534	0.0193742	0.0169371	0.0191804
Capric Acid	823	13.1444,0	0.00647013	0.00606092	0.00614735	0.00630228	0.00510599	0.00710959	0.00619938	0.100923	0.111123	0.117671	0.125783	0.122655	0.123519	0.116946	0.155093	0.191082	0.193607	0.14703	0.190064	0.208362	0.180873	0.0106184	0.010531	0.0123711	0.0126786	0.0150607	0.0144598	0.01262	1.01636e-08	1.2999e-08	1.1292e-08	1.25676e-08	1.04589e-08	9.4064e-09	1.11479e-08	0.0791439	0.0821693	0.0843638	0.0821296	0.0819516
4-aminobutyric acid 1	847	14.026,0	5.96869e-09	7.0702e-09	8.27984e-09	8.67908e-09	9.91579e-09	8.76794e-09	8.11359e-09	0.0125733	0.0127619	0.0130111	0.0150489	0.0115382	0.0115754	0.0127515	0.0268821	0.0326875	0.0290568	0.0214185	0.0301303	0.0310446	0.0285366	0.0181089	0.0129385	0.00732337	0.0208422	0.0120777	9.89533e-09	0.0118818	1.01636e-08	1.2999e-08	1.1292e-08	1.25676e-08	1.04589e-08	9.4064e-09	1.11479e-08	0.021749	0.0267623	0.0266741	0.0297101	0.0262239
Maleimide	548	8.16541,0	5.96869e-09	0.00384374	0.00238643	0.00259414	9.91579e-09	0.0027439	0.00192804	0.00802207	0.00509615	0.00419593	0.00680361	0.00400475	0.00345903	0.00526359	7.2734e-09	0.00399439	0.00312675	0.00449887	7.9548e-09	0.00641146	0.00300525	0.0101956	0.00823088	0.00918435	0.00991416	0.0132134	0.00997422	0.0101188	1.01636e-08	1.2999e-08	1.1292e-08	1.25676e-08	1.04589e-08	9.4064e-09	1.11479e-08	0.000140396	0.00510614	6.42104e-09	0.0128497	0.00452406
3-Hexenedioic acid	509	13.7006,0	0.0351871	0.0330001	0.028599	0.0348614	0.0267539	0.0331188	0.0319201	0.135751	0.14241	0.145587	0.144472	0.141182	0.149627	0.143172	0.08154	0.104145	0.09368	0.0806103	0.101093	0.124871	0.0976567	0.0169942	0.0163523	9.8965e-09	1.07338e-08	0.0272982	9.89533e-09	0.0101075	1.01636e-08	1.2999e-08	1.1292e-08	1.25676e-08	1.04589e-08	9.4064e-09	1.11479e-08	1.20238	1.36478	1.36964	1.42927	1.34152
tyrosine 1	789	18.5353,0	0.0016063	0.00260406	8.27984e-09	0.00211182	9.91579e-09	8.76794e-09	0.0010537	0.0102119	0.0167039	0.00678704	0.0168065	0.0143298	0.0173019	0.0136902	0.0215945	0.0356403	0.0197251	0.00895067	0.0393262	0.0198039	0.0241734	6.89664e-09	0.0207463	9.8965e-09	0.025429	0.00756011	0.00410257	0.00963966	1.01636e-08	1.2999e-08	1.1292e-08	1.25676e-08	1.04589e-08	9.4064e-09	1.11479e-08	0.151111	0.17766	0.19698	0.132741	0.164623
Citraconic acid 4	474	11.783,0	0.0759038	0.0838173	0.0770452	0.0773969	0.0641369	0.0816654	0.0766609	0.101833	0.102567	0.0948085	0.112841	0.0965776	0.105559	0.102364	0.103816	0.13704	0.110461	0.106531	0.135175	0.158186	0.125202	0.00852639	0.00971619	0.00986963	0.0105715	0.00690122	0.0121389	0.00962064	1.01636e-08	1.2999e-08	1.1292e-08	1.25676e-08	1.04589e-08	9.4064e-09	1.11479e-08	0.353116	0.496436	0.566012	0.475998	0.47289
N-Ethylglycine 1	375	12.5788,0	0.00224349	0.00143555	0.00174533	0.00171935	0.00207856	0.0019012	0.00185391	0.00246305	0.00207537	0.00197508	0.00347541	0.00211072	0.00191672	0.00233606	0.00149136	0.00224483	0.00287561	0.00239315	0.0021956	0.00385565	0.00250937	0.00797447	0.00701623	0.0062027	0.00917683	0.00931642	0.00734879	0.00783924	1.01636e-08	1.2999e-08	1.1292e-08	1.25676e-08	1.04589e-08	9.4064e-09	1.11479e-08	0.0280581	0.0330563	0.034078	0.034414	0.0324016
Benzyl thiocyanate	313	11.9749,0	0.00383262	0.00391336	0.00385433	0.00416221	0.00331969	0.00362158	0.00378397	0.00339695	0.00497914	0.00610762	0.00445397	0.00385653	0.00411741	0.00448527	0.00379178	0.0043395	0.00387725	0.00392546	0.00399964	0.00409248	0.00400435	0.00523228	0.0057129	0.00528549	0.00610776	0.00694319	0.00576645	0.00584134	1.01636e-08	1.2999e-08	1.1292e-08	1.25676e-08	1.04589e-08	9.4064e-09	1.11479e-08	0.000148806	7.53464e-05	6.42104e-09	1.06961e-05	5.87137e-05
glutamic acid	728	15.0787,0	5.96869e-09	7.0702e-09	8.27984e-09	8.67908e-09	9.91579e-09	8.76794e-09	8.11359e-09	0.00377928	0.00450501	0.00224816	0.00414873	0.00327889	0.00437259	0.00372211	0.00130673	0.00230978	9.11978e-09	0.00121477	0.00302542	0.00350161	0.00189305	6.89664e-09	9.36631e-09	0.0033353	1.07338e-08	0.021423	0.006421	0.00519656	1.01636e-08	1.2999e-08	1.1292e-08	1.25676e-08	1.04589e-08	9.4064e-09	1.11479e-08	0.0294183	0.0331307	0.0341852	0.0320562	0.0321976
xylose 1	665	15.5285,0	0.00231275	0.00286057	0.00183775	0.00207022	9.91579e-09	0.00224216	0.00188724	5.36327e-09	0.0158393	0.0153983	0.0162718	0.0148775	0.0167955	0.0131971	0.00540612	0.00645277	0.00590334	0.00511299	0.00678121	0.00699747	0.00610899	0.00512505	0.00514132	0.00403325	0.00637709	0.00520071	0.00362432	0.00491695	1.01636e-08	1.2999e-08	1.1292e-08	1.25676e-08	1.04589e-08	9.4064e-09	1.11479e-08	0.0342266	0.0274354	0.0291535	0.0276111	0.0296066
Threonic acid	899	14.1351,0	0.00491008	0.00470447	8.27984e-09	0.00409198	0.00217887	0.00312249	0.00316798	0.0148803	6.92187e-09	0.0129911	0.0163949	0.013437	0.0147483	0.0120753	0.00540594	0.00641393	0.00557344	0.00588714	0.00666601	0.00996379	0.00665171	6.89664e-09	9.36631e-09	9.8965e-09	0.0113832	0.00711386	0.00462801	0.00385418	1.01636e-08	1.2999e-08	1.1292e-08	1.25676e-08	1.04589e-08	9.4064e-09	1.11479e-08	0.527193	0.56467	0.596784	0.587833	0.56912
Phytol	399	20.7657,0	0.0154574	0.0181068	0.0199199	0.0213115	0.0188315	0.0184175	0.0186741	5.36327e-09	0.0154738	0.0189784	0.0168123	0.0213685	8.89913e-09	0.0121055	0.0116137	0.0203308	0.0352051	0.0180201	0.0205582	0.0159829	0.0202851	0.00591702	9.36631e-09	9.8965e-09	1.07338e-08	0.00899994	9.89533e-09	0.00248617	1.01636e-08	1.2999e-08	1.1292e-08	1.25676e-08	1.04589e-08	9.4064e-09	1.11479e-08	5.6846e-09	5.70544e-09	0.0710786	0.0592614	0.032585
pyrophosphate 2	206	10.1274,0	0.000939237	0.000903172	0.000783272	0.00121779	0.00132926	0.000956102	0.00102147	0.00117173	0.00103286	0.00169259	0.00117524	0.00134068	0.00161392	0.00133784	0.00159831	0.00124462	0.00144008	0.00107678	0.00113603	0.00130384	0.00129994	0.000937113	0.00168832	9.8965e-09	0.00188311	0.0015379	0.00145034	0.00124947	1.01636e-08	1.2999e-08	1.1292e-08	1.25676e-08	1.04589e-08	9.4064e-09	1.11479e-08	0.000809898	0.00113486	0.00104927	0.000662193	0.000914057
Guanidinosuccinic acid 3	292	19.2998,0	0.000970428	0.00103235	8.27984e-09	8.67908e-09	9.91579e-09	8.76794e-09	0.000333803	0.00102388	0.00140839	9.48442e-09	0.00132998	0.00121494	0.00168298	0.00111003	0.000934924	7.49689e-09	9.11978e-09	0.00100846	0.00150667	0.00158011	0.000838364	0.000701861	0.00104139	9.8965e-09	1.07338e-08	1.21441e-08	0.00129097	0.00050571	1.01636e-08	1.2999e-08	1.1292e-08	1.25676e-08	1.04589e-08	9.4064e-09	1.11479e-08	5.6846e-09	0.00166287	0.00155779	0.00242303	0.00141092
linoleic acid	544	21.1484,0	0.00293036	0.00219075	0.00301417	0.00296609	0.00173643	0.00308962	0.00265457	0.0214934	0.0288569	0.0294796	7.46895e-09	0.030412	0.0355064	0.0242914	0.05546	0.061273	0.0724359	0.0456267	0.0599813	0.044897	0.0566123	6.89664e-09	9.36631e-09	0.00162698	1.07338e-08	1.21441e-08	9.89533e-09	0.000271171	1.01636e-08	1.2999e-08	1.1292e-08	1.25676e-08	1.04589e-08	9.4064e-09	1.11479e-08	5.6846e-09	0.0186584	0.017688	6.05959e-09	0.00908661
xanthine	450	19.3595,0	5.96869e-09	7.0702e-09	8.27984e-09	8.67908e-09	9.91579e-09	8.76794e-09	8.11359e-09	5.36327e-09	6.92187e-09	9.48442e-09	7.46895e-09	9.43139e-09	8.89913e-09	7.92817e-09	7.2734e-09	7.49689e-09	9.11978e-09	7.42142e-09	7.9548e-09	6.76067e-09	7.67116e-09	6.89664e-09	9.36631e-09	0.000212944	0.000241615	0.000529598	1.97907e-08	0.000164032	1.01636e-08	1.2999e-08	1.1292e-08	1.25676e-08	1.04589e-08	9.4064e-09	1.11479e-08	0.0113837	0.0146629	0.0152333	0.0204751	0.0154388
Glucose-1-phosphate	549	16.6775,0	0.00082331	0.000213211	8.27984e-09	8.67908e-09	0.00117965	0.000438007	0.000442365	0.00191968	0.00206714	0.000666935	0.00199193	9.43139e-09	0.0021584	0.00146735	0.00184617	0.002504	0.00234285	0.00227382	0.0021751	6.76067e-09	0.00185699	7.39356e-05	9.36631e-09	1.54145e-07	0.000235872	0.000290361	4.95063e-05	0.000108306	1.01636e-08	1.2999e-08	1.1292e-08	1.25676e-08	1.04589e-08	9.4064e-09	1.11479e-08	0.0154804	0.0165347	0.0176219	0.0166528	0.0165724
4-Androstene-3,17-dione 1	387	25.5444,0	0.240457	0.247831	0.251652	0.26597	0.212411	0.244419	0.24379	0.203599	0.258469	0.264162	0.244987	0.267023	0.285785	0.254004	0.288861	0.295167	0.341104	0.253376	0.284996	0.303059	0.294427	6.89664e-09	9.36631e-09	9.8965e-09	1.07338e-08	1.21441e-08	9.89533e-09	9.8221e-09	1.01636e-08	1.2999e-08	1.1292e-08	1.25676e-08	1.04589e-08	9.4064e-09	1.11479e-08	0.153248	0.145496	0.141356	0.145431	0.146383
Galactonic acid	757	19.0717,0	5.96869e-09	0.0436348	8.27984e-09	8.67908e-09	9.91579e-09	8.76794e-09	0.00727248	5.36327e-09	6.92187e-09	0.150741	0.157111	0.15697	0.168364	0.105531	0.22547	0.233199	0.252798	0.186228	0.226313	0.241138	0.227524	6.89664e-09	9.36631e-09	9.8965e-09	1.07338e-08	1.21441e-08	9.89533e-09	9.8221e-09	1.01636e-08	1.2999e-08	1.1292e-08	1.25676e-08	1.04589e-08	9.4064e-09	1.11479e-08	5.6846e-09	0.218143	0.140892	0.192484	0.13788
estrone 2	324	25.4922,0	0.104631	0.105421	0.114014	0.116456	0.0970347	0.113254	0.108469	0.0989181	0.120626	0.126847	0.115874	0.124329	0.131252	0.119641	0.131849	0.139207	0.1619	0.12089	0.136572	0.14188	0.138717	6.89664e-09	9.36631e-09	9.8965e-09	1.07338e-08	1.21441e-08	9.89533e-09	9.8221e-09	1.01636e-08	1.2999e-08	1.1292e-08	1.25676e-08	1.04589e-08	9.4064e-09	1.11479e-08	0.080337	0.0698069	0.101863	0.076443	0.0821126
6-hydroxy caproic acid dimer	514	20.6223,0	0.0448305	0.0484389	0.0475764	0.051427	0.0350916	0.0447437	0.0453514	0.0717771	0.0902691	0.0907306	0.0892	0.100528	0.105759	0.0913773	0.13212	0.138859	0.170595	0.115926	0.129681	0.0999909	0.131195	6.89664e-09	9.36631e-09	9.8965e-09	1.07338e-08	1.21441e-08	9.89533e-09	9.8221e-09	1.01636e-08	1.2999e-08	1.1292e-08	1.25676e-08	1.04589e-08	9.4064e-09	1.11479e-08	0.0599228	0.0768243	6.42104e-09	0.0587892	0.0488841
cortisone	442	26.1845,0	0.00659343	0.0250765	0.0254337	0.0260661	0.021562	0.0265797	0.0218852	0.0214792	0.0296173	0.030056	0.0301934	0.00993608	0.0355182	0.0261334	0.0379567	0.0376559	0.0480094	0.0358657	0.0388459	0.036778	0.0391853	6.89664e-09	9.36631e-09	9.8965e-09	1.07338e-08	1.21441e-08	9.89533e-09	9.8221e-09	1.01636e-08	1.2999e-08	1.1292e-08	1.25676e-08	1.04589e-08	9.4064e-09	1.11479e-08	0.0104775	5.70544e-09	0.0139277	0.0143112	0.0096791
21-hydroxypregnenolone 2	524	27.7175,0	5.96869e-09	7.0702e-09	8.27984e-09	8.67908e-09	9.91579e-09	8.76794e-09	8.11359e-09	0.0138062	0.0190591	0.00637324	0.00646785	0.0220719	0.00300981	0.011798	0.0254271	0.0258284	0.0423368	0.023441	0.0280044	0.0316815	0.0294532	6.89664e-09	9.36631e-09	9.8965e-09	1.07338e-08	1.21441e-08	9.89533e-09	9.8221e-09	1.01636e-08	1.2999e-08	1.1292e-08	1.25676e-08	1.04589e-08	9.4064e-09	1.11479e-08	5.6846e-09	5.70544e-09	0.0218362	0.0199588	0.0104488
Prostaglandin E2 1	484	25.8282,0	0.0165608	0.0191639	0.0203114	0.0211705	0.0138507	0.0207266	0.0186306	0.0346721	6.92187e-09	0.0456036	0.0448451	9.43139e-09	0.0552117	0.0300554	0.073189	7.49689e-09	0.0810075	7.42142e-09	7.9548e-09	6.76067e-09	0.0256994	6.89664e-09	9.36631e-09	9.8965e-09	1.07338e-08	1.21441e-08	9.89533e-09	9.8221e-09	1.01636e-08	1.2999e-08	1.1292e-08	1.25676e-08	1.04589e-08	9.4064e-09	1.11479e-08	0.0334514	0.0232381	0.039201	0.0198908	0.0289453
Farnesal 3	359	17.0798,0	0.0147017	0.0170235	0.0130939	0.015267	0.0127316	0.0187342	0.0152586	0.0208943	0.0222152	0.0197934	0.0199129	0.0184788	0.0221307	0.0205709	0.0249188	0.0246799	0.024312	0.0234045	0.0226462	0.0312788	0.0252067	6.89664e-09	9.36631e-09	9.8965e-09	1.07338e-08	1.21441e-08	9.89533e-09	9.8221e-09	1.01636e-08	1.2999e-08	1.1292e-08	1.25676e-08	1.04589e-08	9.4064e-09	1.11479e-08	0.567667	0.570175	0.572131	0.564156	0.568532
benzyl alcohol	617	9.00629,0	0.0132903	0.0108485	0.0065151	0.011116	0.0189967	0.0101668	0.0118222	0.0191984	0.0179495	0.0123716	0.0153598	0.0117665	0.0168073	0.0155755	0.0168427	0.00960987	0.00972394	0.0178733	0.0117598	0.0217244	0.014589	6.89664e-09	9.36631e-09	9.8965e-09	1.07338e-08	1.21441e-08	9.89533e-09	9.8221e-09	1.01636e-08	1.2999e-08	1.1292e-08	1.25676e-08	1.04589e-08	9.4064e-09	1.11479e-08	0.633938	0.811895	0.82587	0.788304	0.765002
Indolelactate 2	264	20.8928,0	5.96869e-09	7.0702e-09	8.27984e-09	8.67908e-09	9.91579e-09	8.76794e-09	8.11359e-09	0.00729745	0.0136233	0.0133628	0.0121589	0.0141568	0.0167643	0.0128939	0.00838357	7.49689e-09	0.00708733	0.00898468	0.0115629	0.00544973	0.00691137	6.89664e-09	9.36631e-09	9.8965e-09	1.07338e-08	1.21441e-08	9.89533e-09	9.8221e-09	1.01636e-08	1.2999e-08	1.1292e-08	1.25676e-08	1.04589e-08	9.4064e-09	1.11479e-08	0.0113108	0.00978268	0.0123971	0.0114719	0.0112406
phenylalanine 1	814	15.1918,0	5.96869e-09	7.0702e-09	8.27984e-09	8.67908e-09	9.91579e-09	8.76794e-09	8.11359e-09	0.00945215	0.0111219	0.00464066	0.0113828	0.00852452	0.012208	0.00955501	7.2734e-09	0.00581331	0.00305652	0.00303785	0.0102799	0.0105809	0.00546141	6.89664e-09	9.36631e-09	9.8965e-09	1.07338e-08	1.21441e-08	9.89533e-09	9.8221e-09	1.01636e-08	1.2999e-08	1.1292e-08	1.25676e-08	1.04589e-08	9.4064e-09	1.11479e-08	0.0743174	0.0775805	0.0820064	0.0778514	0.0779389
testosterone 2	513	25.7048,0	0.717714	0.779079	0.772007	0.823399	0.611644	0.785797	0.748274	5.36327e-09	1.43597	9.48442e-09	7.46895e-09	9.43139e-09	8.89913e-09	0.239328	7.2734e-09	7.49689e-09	9.11978e-09	7.42142e-09	7.9548e-09	6.76067e-09	7.67116e-09	6.89664e-09	9.36631e-09	9.8965e-09	1.07338e-08	1.21441e-08	9.89533e-09	9.8221e-09	1.01636e-08	1.2999e-08	1.1292e-08	1.25676e-08	1.04589e-08	9.4064e-09	1.11479e-08	0.720573	5.70544e-09	6.42104e-09	0.804226	0.3812
glucose 1	932	18.0081,0	0.333326	0.33274	0.347153	0.343851	0.243924	0.33468	0.322612	0.25083	0.236543	0.224916	0.25167	0.237771	8.89913e-09	0.200288	7.2734e-09	7.49689e-09	9.11978e-09	7.42142e-09	7.9548e-09	6.76067e-09	7.67116e-09	6.89664e-09	9.36631e-09	9.8965e-09	1.07338e-08	1.21441e-08	9.89533e-09	9.8221e-09	1.01636e-08	1.2999e-08	1.1292e-08	1.25676e-08	1.04589e-08	9.4064e-09	1.11479e-08	0.183465	0.168415	0.174092	0.17175	0.174431
3,7,12-Trihydroxycoprostane 1	597	28.4592,0	0.0735409	7.0702e-09	0.09	0.0967655	0.104153	8.76794e-09	0.0607432	0.0618345	6.92187e-09	9.48442e-09	7.46895e-09	9.43139e-09	8.89913e-09	0.0103058	7.2734e-09	7.49689e-09	9.11978e-09	7.42142e-09	7.9548e-09	6.76067e-09	7.67116e-09	6.89664e-09	9.36631e-09	9.8965e-09	1.07338e-08	1.21441e-08	9.89533e-09	9.8221e-09	1.01636e-08	1.2999e-08	1.1292e-08	1.25676e-08	1.04589e-08	9.4064e-09	1.11479e-08	0.0146389	0.0640792	0.0117556	6.05959e-09	0.0226184
